# Supplementary material for: Inhibition of MARCH5 ubiquitin ligase abrogates MCL1-dependent resistance to BH3 mimetics via NOXA
Source: Oncotarget. 2016 Feb 21;7(13):15986–6002. doi: 10.18632/oncotarget.7558 (PMC4941292; doi:10.18632/oncotarget.7558)
Supplement: Supplementary file 2 [file oncotarget-07-15986-s002.xlsx]

## Sheet: Index
Tab	Content							Related to Figure(s):
Methodology	Step-by-step explanation of the multiple linear regression procedure
Tables	Full table with all effect sizes, standard errors, and p values for each of the data subsets							6
Raw Data	RNA expression data and ABT sensitivity values downloaded from COSMIC							6

## Sheet: Methodology
Methodology for the multiple linear regression analysis
Data Retrieval
Step	Procedure	Note
1	Retrieve ABT-263 sensitivity data from http://www.cancerrxgene.org/translation/Drug/1011	661 cell lines
2	Retrieve Gene expression data from http://cancer.sanger.ac.uk/wgs/download	971 cell lines
3	Use COSMIC ID to match ABT-263 sensitivity to gene expression	648 cell lines from overlap of Steps 1 and 2 (See 'Raw Data' tab)
4	Further annotation of cell lines based on p53 status	427 WT p53, 221 MUT/DEL p53
Data Analysis
Step	Procedure	Note
1	Selected 8 genes based on biological relevance to perform an optimized multiple linear regression analysis
	This was performed in a 'backward selection' fashion by supplying expression values for pairwise combinations of the 8 genes
	as well as each individual gene. The Akaike Information Criterion method was used to select the optimal model.
2	The optimized model was run on "All", "p53 WT", "p53 MUT/DEL", and "Blood p53 WT" subsets	See 'Tables' tab for results

## Sheet: Tables
	All cell-lines (648)			Mutant-p53 (427)			WT-p53 (221)			WT-p53 Blood (41)
Predictor	EstimateA	SEB	pValueC	Estimate	SE	pValue	Estimate	SE	pValue	Estimate	SE	pValue
(Intercept)	1.72564	0.118028	7.0469e-42	1.65356	0.134918	1.27756e-29	2.16742	0.23891	9.95816e-17	1.673	1.86559	0.390921
MARCH5	-0.0409188	0.0827801	0.621262	0.0645451	0.0795662	0.417717	-0.170986	0.134814	0.206131	5.54003	2.10729	0.025206
MCL1	1.01149	0.100631	3.84222e-22	1.46861	0.130748	1.08339e-25	0.416718	0.218611	0.0580286	6.61868	2.43832	0.0217671
BIM	-0.363065	0.097795	0.000223452	-0.611279	0.128435	2.6998e-06	0.144969	0.210127	0.491036	0.682041	0.8251	0.427737
BAX	-0.47419	0.0794676	4.03688e-09	-0.50236	0.109569	6.0497e-06	-0.647904	0.150518	2.59751e-05	-3.07122	0.869308	0.00542008
HUWE1	-0.560098	0.101315	4.7459e-08	-0.471622	0.0997351	3.11686e-06	-0.592888	0.20335	0.00394692	-1.92285	1.56392	0.247024
BAK1	0.0818639	0.102415	0.424397	0.0169988	0.116743	0.884302	0.395779	0.202454	0.0519602	-8.85254	2.78545	0.00985053
NOXA	-0.724228	0.0873252	6.70689e-16	-0.57716	0.101012	2.13377e-08	-0.806155	0.168035	3.09775e-06	-0.677438	1.69598	0.697968
BCLXL	0.215406	0.106453	0.0434462	0.20628	0.112514	0.0674751	0.378173	0.211004	0.0745742	2.28366	2.52348	0.386768
MARCH5:BAK1	-0.224421	0.0699109	0.00139457	-0.139309	0.0825299	0.0921797	-0.400892	0.127337	0.00188865
MCL1:BAX	0.156656	0.0845771	0.0644627	0.317443	0.115001	0.0060342	0.413855	0.168074	0.0146327	-3.45936	1.56816	0.0519108
MCL1:BAK1	-0.131579	0.079396	0.0979695	-0.219594	0.0928907	0.0185464	-0.223663	0.155599	0.152128	4.58227	1.298	0.00544462
BAK1:BCLXL	-0.288559	0.0928754	0.00197561	-0.191465	0.10778	0.0764048	-0.361482	0.182372	0.0488091	2.8573	1.89591	0.162709
BIM:BAK1	0.150481	0.0910909	0.0990362	0.190893	0.115696	0.0997239				5.34767	1.72414	0.011219
HUWE1:BCLXL	0.207303	0.102998	0.0445737				0.509963	0.186118	0.00668849	-4.60664	2.76891	0.127148
MCL1:HUWE1	0.16436	0.0917653	0.0737607	0.363055	0.103551	0.000505313				-1.21002	0.99793	0.253176
BAX:BAK1	0.17327	0.0823752	0.0358259							-1.37666	0.922823	0.166613
BIM:NOXA	0.164844	0.0805301	0.0410747
MARCH5:BAX	-0.141824	0.0640397	0.0271445							-1.80114	0.735118	0.0342495
MARCH5:BCLXL	0.131592	0.0802497	0.101551							-1.97171	1.45936	0.206445
BIM:BAX							-0.380805	0.167155	0.0237536	-1.55091	0.967495	0.140014
BAK1:NOXA				0.223426	0.110343	0.0435355				4.78652	1.4307	0.00742033
BIM:BCLXL				0.180602	0.122656	0.141678				-6.40767	2.3455	0.0211244
MARCH5:MCL1				0.160239	0.0806192	0.0475236				1.01085	0.74344	0.203794
MCL1:BCLXL				-0.221504	0.11434	0.0534055				4.03463	1.80935	0.049853
MARCH5:NOXA							0.19943	0.145313	0.171439	-3.19714	1.25373	0.0288588
MCL1:NOXA							-0.384304	0.188912	0.043215
BAX:BCLXL										1.91447	1.37476	0.193932
BAX:HUWE1										3.61598	1.53752	0.0405148
BIM:HUWE1										5.80908	1.55339	0.003849
MARCH5:BIM										0.782936	0.985744	0.445484
MARCH5:HUWE1										3.0638	1.25752	0.0350654
MCL1:BIM										-3.60437	1.39262	0.0270333
NOXA:BCLXL										-5.07877	1.69469	0.0134151
Key to terms in the Table
A Estimate	The mean change in IC50 value per unit change in the Predictor (gene) when all other terms are held constant
B SE	The standard error measures the precision with which the Estimate value was derived; in the WT p53 Blood subset above, for example, the model was able to estimate the coefficient for BAX (K7 and L7) more precisely than the co-efficient for BCLXL (K11 and L11).
C p value	P value derived by dividing each Estimate by its own SE. Significant predictors are highlighted in pink in this Table
Results of the optimized model for ABT-263 sensitivity based on expression of 8 genes and their pairwise interactions
Note that 'interaction' should not be interpreted as a physical interaction in this context; it is the pairwise relationships between all 8 variables
Only pairwise relationships that were identified as significant predictors in at least one subset are shown.
In the pairwise relationships, the effect of each predictor depends on the value of its partner
The MARCH5:BAX pairwise interaction is graphed below as an example. At 3 different fixed levels of MARCH5 expression, increasing the levels of BAX reduces the Adjusted IC50 value (i.e., sensitizes the cells to the compound)

## Sheet: Raw Data
Cell Line Name	Tissue	Cancer Type	COSMIC ID	p53 STATUS	Class_p53	IC 50	MARCH5	MCL1	BIM	BAX	HUWE1	BAK1	NOXA	BCLXL
MV-4-11	leukemia	blood	908156	wt::nci	WT_p53	-6.33014	-1.021	-1.045	0.673	3.68	0.249	0.363	-0.047	-0.451
BV-173	chronic_myeloid_leukaemia	blood	910710	wt::0<cn<8	WT_p53	-4.51492	1.85	-1.156	0.523	2.002	0.193	0.074	0.389	0.314
MC-CAR	haematopoietic_neoplasm_other	blood	683665	wt::0<cn<8	WT_p53	-4.34861	0.065	0.868	0.652	1.58	0.641	-0.262	1.039	0.469
ATN-1	lymphoblastic_T_cell_leukaemia	blood	910687	wt::0<cn<8	WT_p53	-4.32646	1.553	0.886	-1.456	0.576	0.815	1.763	1.556	0.619
NKM-1	acute_myeloid_leukaemia	blood	908448	wt::0<cn<8	WT_p53	-4.15001	1.314	-0.789	0.528	2.099	-0.424	-0.233	0.354	-0.6
HDLM-2	Hodgkin_lymphoma	blood	924110	wt::0<cn<8	WT_p53	-3.90348	-0.542	0.361	0.867	0.174	1.622	0.149	-0.093	0.294
EW-3	ewings_sarcoma	bone	949161	wt::0<cn<8	WT_p53	-3.83642	0.199	-0.835	-0.644	0.68	-0.884	-2.043	0.058	-0.391
RS4-11	leukemia	blood	909703	wt::0<cn<8	WT_p53	-3.71613	-0.013	-0.713	0.684	0.285	0.153	-0.794	1.109	0.384
OCI-AML2	acute_myeloid_leukaemia	blood	910947	wt::0<cn<8	WT_p53	-3.44498	-0.154	-0.689	0.775	2.138	-0.822	-0.852	-0.18	-0.086
CHP-126	neuroblastoma	nervous_system	910567	wt::0<cn<8	WT_p53	-3.42426	-0.901	-0.38	-0.795	-0.059	0.63	-1.019	0.737	-0.59
EoL-1-cell	haematopoietic_neoplasm_other	blood	906856	wt::0<cn<8	WT_p53	-3.22504	0.46	-1.331	0.759	2.099	0.45	0.606	-0.244	-0.655
HAL-01	lymphoblastic_leukemia	blood	949153	wt::0<cn<8	WT_p53	-3.06555	0.1	-0.754	-0.106	0.783	-1.254	-0.372	0.627	0.149
RH-18	rhabdomyosarcoma	soft_tissue	971774	wt::0<cn<8	WT_p53	-2.80547	-1.515	-1.833	-0.069	1.749	-0.57	-1.014	-0.151	0.539
NB17	neuroblastoma	nervous_system	949175	wt::0<cn<8	WT_p53	-2.64174	-1.31	0.262	0.205	0.596	0.977	-3.958	0.877	-0.321
RPMI-6666	Hodgkin_lymphoma	blood	909701	wt::0<cn<8	WT_p53	-2.61539	-1.628	0.448	-0.913	2.261	2.513	0.681	2.857	-0.016
RPMI-8866	chronic_myeloid_leukaemia	blood	910544	wt::0<cn<8	WT_p53	-2.44184	0.037	0.472	-1.128	2.734	-0.077	0.71	2.27	0.779
ML-2	acute_myeloid_leukaemia	blood	908141	wt::0<cn<8	WT_p53	-2.42185	-1.452	-0.935	0.829	0.641	1.061	0.126	-0.506	-1.35
AGS	stomach	digestive_system	906790	wt::0<cn<8	WT_p53	-2.30668	-0.316	1.166	-0.563	4.503	-2.543	0.75	-1.057	2.048
GDM-1	acute_myeloid_leukaemia	blood	906870	wt::0<cn<8	WT_p53	-2.24317	-0.4	-1.851	1.329	0.511	-0.11	-0.21	-0.296	0.254
NH-12	neuroblastoma	nervous_system	908447	wt::0<cn<8	WT_p53	-2.2308	-1.085	-0.561	-0.252	1.25	-0.704	-1.048	0.029	-0.62
QIMR-WIL	acute_myeloid_leukaemia	blood	910545	wt::0<cn<8	WT_p53	-2.10914	0.467	0.612	-0.252	3.019	1.134	-0.111	1.788	-0.291
697	lymphoblastic_leukemia	blood	906800	wt::0<cn<8	WT_p53	-2.09395	0.502	-0.771	0.953	0.356	-0.009	-0.285	0.482	0.309
YT	lymphoid_neoplasm_other	blood	946358	wt::0<cn<8	WT_p53	-2.03956	3.254	2.426	-1.655	1.989	0.832	2.827	0.72	-0.161
NALM-6	B_cell_leukemia	blood	908158	wt::0<cn<8	WT_p53	-2.03188	0.672	-0.754	-0.128	0.92	-0.581	-0.447	1.603	-0.471
ECC10	stomach	digestive_system	906848	wt::0<cn<8	WT_p53	-1.82774	-0.02	-1.39	0.238	0.544	-0.071	-1.714	-0.627	0.739
CHP-134	neuroblastoma	nervous_system	910941	wt::0<cn<8	WT_p53	-1.81366	-2.065	-0.45	-0.332	-0.927	-0.133	-1.685	0.493	0.589
JVM-3	lymphoid_neoplasm_other	blood	907270	wt::0<cn<8	WT_p53	-1.73859	-0.661	0.979	-2.139	1.529	0.781	0.218	1.765	0.009
D-283MED	medulloblastoma	nervous_system	906834	wt::0<cn<8	WT_p53	-1.73238	0.517	-0.339	-0.886	0.505	-0.149	4.094	0.842	1.853
LC4-1	lymphoblastic_leukemia	blood	907787	wt::0<cn<8	WT_p53	-1.71606	0.7	-0.491	0.743	1.742	0.237	0.351	0.412	0.039
Mo-T	hairy_cell_leukaemia	blood	908149	wt::0<cn<8	WT_p53	-1.67694	0.079	2.012	2.808	1.062	2.059	1.601	1.515	2.663
KU812	chronic_myeloid_leukaemia	blood	907311	wt::0<cn<8	WT_p53	-1.5157	-0.203	0.349	1.227	-0.163	-1.002	-0.516	-0.134	0.624
NB12	neuroblastoma	nervous_system	949172	wt::0<cn<8	WT_p53	-1.46469	-1.106	-1.326	0.394	0.323	-0.508	-1.257	0.708	-0.575
KP-N-YN	neuroblastoma	nervous_system	907314	wt::0<cn<8	WT_p53	-1.44508	0.467	-0.876	0.926	-0.104	-0.054	-1.743	0.174	0.194
HuO9	osteosarcoma	bone	907072	wt::0<cn<8	WT_p53	-1.31996	-1.677	0.18	-0.166	0.051	-0.161	-0.308	0.807	0.119
WM-115	melanoma	skin	909784	wt::0<cn<8	WT_p53	-1.28237	-3.829	0.623	-1.714	0.887	-0.951	0.195	0.087	0.144
IST-SL1	lung_small_cell_carcinoma	lung	753564	wt::0<cn<8	WT_p53	-1.04006	-1.762	-0.071	0.243	-0.169	-0.805	-1.199	1.022	0.449
SK-CO-1	large_intestine	digestive_system	909718	wt::0<cn<8	WT_p53	-1.01878	3.204	0.612	-0.101	-1.724	-1.007	0.698	-0.076	0.394
DOHH-2	B_cell_lymphoma	blood	906842	wt::0<cn<8	WT_p53	-0.891032	-0.4	0.997	1.157	1.12	0.378	-0.672	1.707	-0.75
A704	kidney	kidney	910920	wt::0<cn<8	WT_p53	-0.851671	-0.993	-0.404	-1.397	0.246	-1.142	1.242	-0.732	1.424
KNS-81-FD	glioma	nervous_system	924188	wt::0<cn<8	WT_p53	-0.820585	-1.677	0.291	1.238	1.438	-0.71	-0.967	0.47	0.844
SR	lymphoid_neoplasm_other	blood	905965	wt::0<cn<8	WT_p53	-0.763925	0.037	1.715	-1.639	1.36	0.585	0.201	1.045	-0.381
RMG-I	ovary	urogenital_system	909699	wt::0<cn<8	WT_p53	-0.703932	0.524	-0.281	0.082	0.589	-0.301	-1.095	-0.79	0.409
P30-OHK	lymphoblastic_leukemia	blood	909252	wt::0<cn<8	WT_p53	-0.691802	0.326	-0.9	1.05	0.596	-0.676	-0.036	1.109	-0.585
EW-7	ewings_sarcoma	bone	949160	wt::0<cn<8	WT_p53	-0.528673	0.947	-0.999	-0.961	0.447	-1.114	-0.239	-1.051	-1.075
DBTRG-05MG	glioma	nervous_system	906835	wt::0<cn<8	WT_p53	-0.405782	0.672	-0.602	-1.021	0.92	-0.329	0.027	0.697	1.553
DU-4475	breast	breast	906844	wt::0<cn<8	WT_p53	-0.302989	-2.813	0.005	1.238	-0.474	-1.147	-1.494	0.337	0.324
OAW-28	ovary	urogenital_system	946360	wt::0<cn<8	WT_p53	-0.243723	1.92	0.921	1.007	0.511	-0.788	-0.077	-0.192	1.189
NMC-G1	glioma	nervous_system	908449	wt::0<cn<8	WT_p53	-0.209233	-0.429	-0.38	-2.532	1.529	-1.153	-0.765	0.871	1.583
A427	lung_NSCLC_not_specified	lung	910851	wt::0<cn<8	WT_p53	-0.072332	-0.351	-0.841	-0.935	1.101	-0.738	-0.36	-0.767	0.024
OAW-42	ovary	urogenital_system	910548	wt::0<cn<8	WT_p53	-0.039303	0.58	-0.59	0.765	1.723	0.008	2.301	-0.593	0.789
COLO-824	breast	breast	906812	wt::0<cn<8	WT_p53	0.016935	0.093	0.244	1.017	0.615	0.938	0.108	1.783	-0.985
CHP-212	neuroblastoma	nervous_system	906820	wt::0<cn<8	WT_p53	0.138975	-0.436	0.057	-1.053	1.12	-0.648	-1.164	-0.082	-0.191
COLO-792	melanoma	skin	906814	wt::0<cn<8	WT_p53	0.182912	-0.944	-1.285	-0.413	1.25	-0.486	0.698	-0.082	-0.016
ES4	ewings_sarcoma	bone	949156	wt::0<cn<8	WT_p53	0.300087	1.278	-0.45	-1.972	1.691	-0.901	-1.216	0.761	-0.296
NB69	neuroblastoma	nervous_system	908440	wt::0<cn<8	WT_p53	0.380289	-0.118	-1.063	0.308	0.103	-0.856	-1.251	-0.715	-0.526
D-247MG	glioma	nervous_system	946367	wt::0<cn<8	WT_p53	0.412917	-0.556	-0.071	-1.725	1.218	-1.388	-0.811	0.313	0.264
NCI-H2052	mesothelioma	lung	688058	wt::0<cn<8	WT_p53	0.543494	0.559	0.302	-1.58	2.267	-1.102	0.34	-0.273	2.208
MONO-MAC-6	acute_myeloid_leukaemia	blood	908148	wt::0<cn<8	WT_p53	0.565341	0.912	0.343	0.62	0.822	0.422	1.069	0.017	-1.575
SNU-423	liver	digestive_system	909737	wt::0<cn<8	WT_p53	0.577496	0.792	-0.514	-0.789	0.129	0.394	-0.609	0.528	0.564
COR-L23	lung_NSCLC_large_cell	lung	687780	wt::0<cn<8	WT_p53	0.587086	0.947	0.565	1.093	0.706	-0.077	-0.753	0.644	1.593
NCI-SNU-1	stomach	digestive_system	908444	wt::0<cn<8	WT_p53	0.913683	-0.408	-0.059	-0.741	1.244	-1.343	-0.568	0.11	0.354
MHH-NB-11	neuroblastoma	nervous_system	908135	wt::0<cn<8	WT_p53	0.920913	-0.852	-0.03	0.001	0.278	-0.284	-0.881	0.813	-0.016
IGR-1	melanoma	skin	907169	wt::0<cn<8	WT_p53	0.963306	-3.73	-1.915	1.356	0.712	-1.041	-0.082	-0.006	0.154
Ca-Ski	cervix	urogenital_system	906824	wt::0<cn<8	WT_p53	0.971922	0.566	0.028	0.485	1.347	0.658	0.791	-0.866	1.084
GOTO	neuroblastoma	nervous_system	906875	wt::0<cn<8	WT_p53	0.975983	-0.288	1.143	-0.348	2.274	-0.032	0.519	0.226	-0.476
MPP-89	mesothelioma	lung	908150	wt::0<cn<8	WT_p53	0.99125	0.192	0.408	-0.504	0.628	-0.486	0.467	0.842	1.179
RVH-421	melanoma	skin	909706	wt::0<cn<8	WT_p53	1.27222	-1.755	-0.614	-1.22	0.686	-1.355	0.409	-0.604	0.724
PANC-08-13	pancreas	pancreas	925347	wt::0<cn<8	WT_p53	1.29053	0.707	1.86	0.458	-0.039	-0.575	-0.273	0.441	1.733
TT	thyroid	thyroid	930299	wt::0<cn<8	WT_p53	1.3278	-0.372	-0.135	-0.343	-1.115	-0.845	-1.962	-1.876	0.274
769-P	kidney	kidney	910922	wt::nci	WT_p53	1.35972	0.714	-0.526	0.087	1.794	-0.256	1.277	-0.32	1.653
SW1990	pancreas	pancreas	910907	wt::0<cn<8	WT_p53	1.40096	-0.887	0.798	-0.467	1.684	-1.119	0.964	-0.471	1.703
H-EMC-SS	chondrosarcoma	bone	907290	wt::0<cn<8	WT_p53	1.46286	0.206	0.308	-1.236	0.764	-1.158	-1.193	-2.172	0.929
PA-1	ovary	urogenital_system	909255	wt::0<cn<8	WT_p53	1.47365	-2.39	0.577	-1.564	3.012	-2.044	1.491	0.714	0.669
LAN-6	neuroblastoma	nervous_system	949170	wt::0<cn<8	WT_p53	1.49333	-0.584	-0.334	-1.209	1.237	-0.402	-0.21	-0.511	0.179
A549	lung_NSCLC_adenocarcinoma	lung	905949	wt::0<cn<8	WT_p53	1.54504	0.023	-0.083	0.351	1.334	-0.962	-1.39	-0.674	1.469
C32	melanoma	skin	906830	wt::0<cn<8	WT_p53	1.55678	-0.619	-0.701	0.555	1.192	-1.54	0.201	-0.424	0.059
GP5d	large_intestine	digestive_system	907291	wt::0<cn<8	WT_p53	1.56525	2.513	-0.322	-0.542	-3.208	-1.523	1.375	-1.226	0.494
IMR-5	neuroblastoma	nervous_system	907170	wt::0<cn<8	WT_p53	1.64642	0.256	-0.479	-0.746	-0.046	-0.856	-1.511	0.586	-0.58
SK-MEL-1	melanoma	skin	909723	wt::0<cn<8	WT_p53	1.6755	-1.84	-2.364	-0.87	0.388	-0.301	0.143	0.482	0.899
RPMI-2650	head_and_neck	aero_digestive_tract	909700	wt::0<cn<8	WT_p53	1.67926	0.644	-2.224	-0.784	0.09	-0.749	-1.054	-0.279	0.804
IA-LM	lung_NSCLC_large_cell	lung	910779	wt::0<cn<8	WT_p53	1.68616	-0.196	1.884	-0.628	-0.325	-1.231	-0.216	2.032	1.024
KP-4	pancreas	pancreas	753572	wt::0<cn<8	WT_p53	1.69806	0.608	1.399	0.313	-0.849	2.508	-0.36	-0.738	0.039
G-402	soft_tissue_other	soft_tissue	907298	wt::0<cn<8	WT_p53	1.70813	0.517	-0.234	0.313	2.066	-0.693	-0.244	-2.527	-0.176
OS-RC-2	kidney	kidney	909250	wt::0<cn<8	WT_p53	1.70947	0.234	-0.299	-0.741	2.773	-1.31	-0.748	-0.796	1.274
U-2-OS	osteosarcoma	bone	909776	wt::0<cn<8	WT_p53	1.77328	1.652	-0.351	1.485	0.933	-0.458	-0.597	0.238	0.559
JVM-2	lymphoid_neoplasm_other	blood	907269	wt::0<cn<8	WT_p53	1.83093	1.201	0.979	-1.01	0.557	0.888	1.832	1.469	0.579
NY	osteosarcoma	bone	910849	wt::0<cn<8	WT_p53	1.86363	-0.499	0.139	-0.913	-0.026	-0.105	0.213	-0.633	0.674
LB1047-RCC	kidney	kidney	753577	wt::0<cn<8	WT_p53	1.86814	-0.365	-0.631	-0.209	-2.035	0.344	-0.609	-0.099	0.894
SW780	Bladder	urogenital_system	687457	wt::0<cn<8	WT_p53	1.90238	0.502	0.88	-0.026	1.276	-1.091	1.427	-0.064	1.049
DoTc2-4510	cervix	urogenital_system	906843	wt::0<cn<8	WT_p53	1.90783	2.238	0.419	0.668	-0.007	-2.33	0.097	0.052	2.008
NEC8	testis	urogenital_system	910942	wt::0<cn<8	WT_p53	1.91195	-0.937	1.913	0.179	1.185	-0.833	1.271	0.302	1.054
CAL-72	osteosarcoma	bone	906827	wt::0<cn<8	WT_p53	2.04643	-0.316	-0.135	-0.504	-0.001	-1.601	0.23	-0.157	0.159
MEL-HO	melanoma	skin	908124	wt::0<cn<8	WT_p53	2.05034	-2.03	-1.326	-0.381	2.138	-1.826	1.184	-0.72	1.044
SW756	cervix	urogenital_system	724839	wt::0<cn<8	WT_p53	2.05198	-0.647	1.259	0.899	0.408	0.675	-0.921	0.627	1.978
NCI-H82	lung_small_cell_carcinoma	lung	688031	wt::0<cn<8	WT_p53	2.05648	-0.549	-1.127	0.447	-0.033	0.944	-0.95	-0.308	-1.02
SKG-IIIa	cervix	urogenital_system	930298	wt::0<cn<8	WT_p53	2.05655	0.488	0.997	-0.187	-0.266	-1.994	-0.678	0.064	0.889
A101D	melanoma	skin	910921	wt::0<cn<8	WT_p53	2.13838	-2.481	-0.672	-1.445	2.559	0.607	0.883	-1.33	0.024
RCC10RGB	kidney	kidney	909974	wt::0<cn<8	WT_p53	2.19674	-0.873	-1.431	-0.343	1.36	-1.024	-0.042	-1.551	2.808
LB2241-RCC	kidney	kidney	753578	wt::0<cn<8	WT_p53	2.21827	-0.704	-0.013	-0.908	2.008	-1.108	-1.945	-1.086	1.758
LB996-RCC	kidney	kidney	753585	wt::0<cn<8	WT_p53	2.21908	-0.654	0.063	-0.563	1.328	-0.929	0.982	0.058	0.954
SNG-M	endometrium	urogenital_system	909735	wt::0<cn<8	WT_p53	2.25791	1.913	0.227	-0.408	0.641	-0.598	-0.187	-0.662	1.868
MMAC-SF	melanoma	skin	925339	wt::0<cn<8	WT_p53	2.27084	-3.878	-1.425	-1.085	0.68	-0.536	-0.551	-1.133	0.329
CP50-MEL-B	melanoma	skin	753545	wt::0<cn<8	WT_p53	2.27807	-1.931	-0.141	-1.714	0.226	-0.026	0.444	-1.423	0.109
HT-1080	fibrosarcoma	soft_tissue	907064	wt::0<cn<8	WT_p53	2.28007	0.206	1.189	-0.015	1.84	-0.76	-1.17	0.662	0.759
SW48	large_intestine	digestive_system	909751	wt::0<cn<8	WT_p53	2.35317	0.679	-0.013	0.958	0.239	-2.005	0.461	-0.157	1.533
U031	kidney	kidney	905981	wt::0<cn<8	WT_p53	2.35999	-0.189	-0.637	-1.65	1.833	-2.347	-1.54	-0.697	1.349
OVCAR-5	ovary	urogenital_system	905969	wt::0<cn<8	WT_p53	2.3649	-2.143	-0.129	-0.096	0.168	-1.854	-0.424	-0.267	1.838
VMRC-RCZ	kidney	kidney	909781	wt::0<cn<8	WT_p53	2.42658	0.213	-1.664	-0.02	-0.985	-0.878	0.166	-0.726	1.084
ACHN	kidney	kidney	905950	wt::0<cn<8	WT_p53	2.43546	-0.076	-0.007	0.324	1.866	-1.848	-0.904	-0.296	1.279
NCI-H2347	lung_NSCLC_adenocarcinoma	lung	687820	wt::0<cn<8	WT_p53	2.54643	0.058	0.623	0.222	0.55	0.237	-0.499	1.045	1.349
M059J	glioma	nervous_system	949094	wt::0<cn<8	WT_p53	2.54731	0.397	0.343	-1.279	-0.512	-0.732	0.004	0.191	0.579
VA-ES-BJ	soft_tissue_other	soft_tissue	688121	wt::0<cn<8	WT_p53	2.55556	-0.93	-0.689	-0.676	1.01	-1.36	-1.28	-0.569	0.864
LoVo	large_intestine	digestive_system	907790	wt::0<cn<8	WT_p53	2.58259	2.485	0.425	1.442	-1.426	-1.125	0.369	0.964	1.878
AM-38	glioma	nervous_system	910933	wt::0<cn<8	WT_p53	2.5845	-0.316	1.586	-0.504	2.863	-0.609	-0.476	0.778	0.504
NB5	neuroblastoma	nervous_system	949176	wt::0<cn<8	WT_p53	2.5934	1.314	-0.59	0.517	-0.098	-0.744	-1.158	-0.244	-0.895
SF126	glioma	nervous_system	909712	wt::0<cn<8	WT_p53	2.66096	1.278	-1.104	0.442	-0.318	-2.364	-1.413	0.673	-0.825
NCI-H1563	lung_NSCLC_adenocarcinoma	lung	753600	wt::0<cn<8	WT_p53	2.68129	0.234	-0.433	-0.289	0.032	-1.371	1.202	-1.226	0.234
MZ2-MEL	melanoma	skin	971777	wt::0<cn<8	WT_p53	2.73961	-1.642	-0.193	-0.203	0.861	-0.183	-0.019	-0.999	-1.055
COR-L105	lung_NSCLC_adenocarcinoma	lung	906805	wt::0<cn<8	WT_p53	2.81258	0.531	0.308	0.238	0.984	-0.581	0.739	-0.082	2.348
LB2518-MEL	melanoma	skin	753579	wt::0<cn<8	WT_p53	2.82369	-3.025	-0.094	-1.182	0.55	-0.228	-0.002	-0.215	-0.251
SK-MEL-5	melanoma	skin	905956	wt::0<cn<8	WT_p53	2.82725	-1.141	-0.888	-0.644	1.03	-1.03	-0.279	-0.889	0.009
TE-12	oesophagus	aero_digestive_tract	946356	wt::0<cn<8	WT_p53	2.87017	-0.288	0.116	-0.316	-0.098	-1.736	0.218	-0.215	0.944
KS-1	glioma	nervous_system	907313	wt::0<cn<8	WT_p53	2.87204	-0.097	-0.112	-1.838	2.287	-1.069	-0.158	-0.082	0.394
BPH-1	prostate	urogenital_system	924105	wt::0<cn<8	WT_p53	2.89969	1.046	0.746	0.001	0.79	-0.475	0.444	1.469	0.734
Capan-2	pancreas	pancreas	910915	wt::0<cn<8	WT_p53	2.93958	1.208	0.419	1.286	0.725	0.013	-0.811	0.122	1.863
SK-MEL-24	melanoma	skin	909725	wt::0<cn<8	WT_p53	3.00309	-4.471	-0.363	-1.133	1.451	-1.192	-1.407	-0.79	-0.156
L-540	Hodgkin_lymphoma	blood	907323	wt::0<cn<8	WT_p53	3.00795	-1.346	1.382	-1.886	1.328	0.4	0.502	0.337	0.154
NB1	neuroblastoma	nervous_system	949179	wt::0<cn<8	WT_p53	3.03927	-0.704	0.162	0.141	-1.18	-0.973	-0.441	-0.616	0.014
MHH-CALL-2	B_cell_leukemia	blood	908132	wt::0<cn<8	WT_p53	3.08128	1.109	-1.495	0.119	0.136	0.428	-0.354	1.858	-0.541
KM-H2	Hodgkin_lymphoma	blood	909976	wt::0<cn<8	WT_p53	3.10395	0.622	-0.526	-1.66	-0.305	0.215	-0.985	1.62	-0.011
SIMA	neuroblastoma	nervous_system	753620	wt::0<cn<8	WT_p53	3.19437	-0.415	-1.839	-0.311	1.043	-1.545	-0.331	-0.244	-1.235
CESS	acute_myeloid_leukaemia	blood	910688	wt::0<cn<8	WT_p53	3.21554	-1.325	0.396	-0.176	3.738	0.165	0.473	2.416	1.284
NCI-H292	lung_NSCLC_adenocarcinoma	lung	753604	wt::0<cn<8	WT_p53	3.23292	-0.048	-0.293	0.071	-1.886	-0.693	-0.349	-1.121	0.684
BC-1	B_cell_lymphoma	blood	910919	wt::0<cn<8	WT_p53	3.25387	0.34	3.051	1.819	1.062	-1.13	1.797	0.784	-0.316
NB10	neuroblastoma	nervous_system	949171	wt::0<cn<8	WT_p53	3.27001	0.241	0.413	-1.047	-0.934	-0.531	0.38	0.435	-0.201
CAL-54	kidney	kidney	910952	wt::0<cn<8	WT_p53	3.45708	-1.473	0.162	-0.762	1.691	-1.512	-0.406	-0.099	2.088
A375	melanoma	skin	906793	wt::0<cn<8	WT_p53	3.57185	-1.282	1.516	-0.66	0.725	-0.11	-1.818	-0.61	-0.9
23132-87	stomach	digestive_system	910924	wt::0<cn<8	WT_p53	3.6495	0.305	-0.013	-0.601	1.38	-1.82	2.11	-1.156	1.528
ME-180	cervix	urogenital_system	687514	wt::0<cn<8	WT_p53	3.65638	0.502	0.133	-0.709	-0.376	-1.5	1.271	0.244	0.564
SJSA-1	bone_other	bone	909717	wt::0<cn<8	WT_p53	3.71746	-0.048	-0.427	-0.365	0.116	-1.5	-0.863	1.068	-1.435
A204	rhabdomyosarcoma	soft_tissue	910784	wt::0<cn<8	WT_p53	3.75276	0.7	0.034	-0.902	0.161	-1.203	-0.915	-2.416	-0.226
CCF-STTG1	glioma	nervous_system	906823	wt::0<cn<8	WT_p53	3.80707	-0.824	-0.193	0.49	0.647	-0.889	-1.401	-1.069	-0.191
MCF7	breast	breast	905946	wt::0<cn<8	WT_p53	3.81783	2.068	1.009	0.915	0.887	-2.296	-0.285	-0.238	0.124
K5	thyroid	thyroid	924238	wt::0<cn<8	WT_p53	3.82735	-0.739	-0.31	-2.128	1.503	-1.237	-1.476	-0.384	0.299
CP66-MEL	melanoma	skin	753546	wt::0<cn<8	WT_p53	3.83428	-2.051	0.909	-1.177	1.244	-0.732	0.681	-0.006	-0.201
NCI-H358	lung_NSCLC_adenocarcinoma	lung	908465	wt::0<cn<8	WT_p53	3.85471	0.495	1.079	0.404	-2.119	-0.727	0.71	1.161	0.854
SW948	large_intestine	digestive_system	909757	wt::0<cn<8	WT_p53	3.85997	-3.307	-1.635	0.098	-0.655	-0.979	-0.597	-0.43	0.519
NCI-H2452	mesothelioma	lung	908462	wt::0<cn<8	WT_p53	3.89417	1.123	-0.158	-1.655	-1.445	-0.811	-0.013	-0.511	0.424
ZR-75-30	breast	breast	909907	wt::0<cn<8	WT_p53	3.90967	1.335	0.53	-0.316	0.012	0.064	-0.568	-2.074	0.644
A2780	ovary	urogenital_system	906804	wt::0<cn<8	WT_p53	3.9324	0.82	0.997	-1.714	2.293	-0.054	-0.609	-2.23	-0.226
SW1573	lung_NSCLC_adenocarcinoma	lung	724878	wt::0<cn<8	WT_p53	3.96332	-0.083	0.635	0.759	1.36	-0.564	-0.886	-0.331	2.398
CW-2	large_intestine	digestive_system	910554	wt::0<cn<8	WT_p53	4.03772	1.349	0.781	0.103	-2.353	-0.452	0.467	-0.389	0.009
UACC-257	melanoma	skin	905977	wt::0<cn<8	WT_p53	4.07953	-2.093	-0.427	1.141	1.879	-1.366	0.629	-0.778	1.573
HT-1197	Bladder	urogenital_system	907065	wt::0<cn<8	WT_p53	4.0995	-1.804	0.32	0.248	2.403	0.54	0.016	-0.174	1.873
COLO-678	large_intestine	digestive_system	910689	wt::0<cn<8	WT_p53	4.17812	0.248	0.822	-1.058	1.885	0.781	-0.325	-0.767	2.583
BB49-HNC	head_and_neck	aero_digestive_tract	753532	wt::0<cn<8	WT_p53	4.2599	-0.535	-1.022	-0.112	1.198	-1.08	-0.846	-0.343	0.809
D-502MG	glioma	nervous_system	946373	wt::0<cn<8	WT_p53	4.29057	0.234	0.18	-0.176	1.606	-1.635	-1.048	-2.434	0.774
CRO-AP2	B_cell_lymphoma	blood	906807	wt::0<cn<8	WT_p53	4.30346	-0.422	2.52	0.808	1.483	-0.671	3.382	0.29	-0.206
LB373-MEL-D	melanoma	skin	753581	wt::0<cn<8	WT_p53	4.30612	-1.141	-0.777	-0.397	1.438	-1.125	0.363	-1.266	0.469
HT-144	melanoma	skin	907067	wt::0<cn<8	WT_p53	4.32038	-1.974	0.238	-0.762	1.192	-2.123	-0.013	-0.581	0.114
MFH-ino	soft_tissue_other	soft_tissue	925343	wt::0<cn<8	WT_p53	4.32329	0.763	0.863	-0.402	1.58	-1.534	0.218	-0.639	0.529
SH-4	melanoma	skin	909713	wt::0<cn<8	WT_p53	4.33099	-1.748	-0.193	-0.832	-0.26	0.35	-0.406	-0.802	0.959
MRK-nu-1	breast	breast	908151	wt::0<cn<8	WT_p53	4.33601	0.785	-0.083	0.732	-0.998	-1.478	-0.557	-1.812	0.149
DK-MG	glioma	nervous_system	906839	wt::0<cn<8	WT_p53	4.35032	-2.079	0.664	-1.117	1.237	-1.153	-0.187	-0.61	0.199
IM-9	Myeloma	blood	753563	wt::0<cn<8	WT_p53	4.38087	-1.205	-0.532	-0.02	2.792	0.787	1.063	2.59	-0.126
MDA-MB-361	breast	breast	908121	wt::0<cn<8	WT_p53	4.38829	1.405	-2.043	-0.52	-0.279	1.398	-0.285	-1.504	0.389
NCI-H1666	lung_NSCLC_adenocarcinoma	lung	908473	wt::0<cn<8	WT_p53	4.40918	-0.52	1.417	0.044	0.758	-2.095	0.831	-0.662	0.129
COLO-829	melanoma	skin	687448	wt::0<cn<8	WT_p53	4.45306	-1	0.192	-0.924	0.414	-0.334	-0.881	-0.999	-0.306
LOXIMVI	melanoma	skin	905974	wt::0<cn<8	WT_p53	4.46589	0.7	1.621	-0.268	2.099	-1.551	0.23	0.877	1.234
JEG-3	urogenital_system_other	urogenital_system	907176	wt::0<cn<8	WT_p53	4.48344	-0.788	1.154	0.028	1.14	-0.447	-0.464	-1.284	0.144
KU-19-19	Bladder	urogenital_system	907312	wt::0<cn<8	WT_p53	4.51908	1.285	1.627	-1.908	0.44	-2.184	0.473	0.429	0.669
SiHa	cervix	urogenital_system	930297	wt::0<cn<8	WT_p53	4.58494	-0.076	0.361	-0.768	1.056	-0.02	-0.331	-1.557	0.604
NCI-H1395	lung_NSCLC_adenocarcinoma	lung	684681	wt::0<cn<8	WT_p53	4.60747	-1.268	1.073	-0.676	-0.564	-2.694	-0.43	-0.273	-0.6
COLO-684	endometrium	urogenital_system	910691	wt::0<cn<8	WT_p53	4.61002	0.665	-1.045	-0.354	-1.426	-0.29	-2.529	-0.116	-0.036
EB-3	Burkitt_lymphoma	blood	906847	wt::0<cn<8	WT_p53	4.61337	0.474	-0.083	0.63	-0.098	0.91	0.467	1.632	-0.091
RKO	large_intestine	digestive_system	909698	wt::0<cn<8	WT_p53	4.61569	0.157	3.051	-1.026	1.866	-1.002	1.433	-0.343	2.513
MEL-JUSO	melanoma	skin	908125	wt::0<cn<8	WT_p53	4.63566	0.7	1.335	-0.843	0.136	0.876	-0.106	0.488	0.744
HC-1	hairy_cell_leukaemia	blood	907044	wt::0<cn<8	WT_p53	4.63806	0.799	0.565	-0.171	0.965	1.431	0.531	1.138	0.159
SJRH30	rhabdomyosarcoma	soft_tissue	909716	wt::0<cn<8	WT_p53	4.64223	2.823	-2.119	-0.526	-1.232	-0.979	0.143	-0.209	-0.206
LNCaP-Clone-FGC	prostate	urogenital_system	907788	wt::0<cn<8	WT_p53	4.65928	0.291	-0.351	0.265	-1.815	-0.2	-0.435	-0.86	0.704
ONS-76	medulloblastoma	nervous_system	909248	wt::0<cn<8	WT_p53	4.67347	0.058	0.962	-0.671	-0.337	-1.456	-0.158	0.476	0.064
IST-MES1	mesothelioma	lung	907173	wt::0<cn<8	WT_p53	4.69118	-0.21	1.289	-1.322	1.425	0.176	-0.106	-1.249	0.894
NCI-H1299	lung_NSCLC_large_cell	lung	724831	wt::0<cn<8	WT_p53	4.78073	0.474	1.067	-0.537	-0.785	0.927	0.49	-0.459	0.984
CAKI-1	kidney	kidney	905963	wt::0<cn<8	WT_p53	4.78182	-0.471	0.454	-1.015	1.133	0.316	-0.418	-0.778	1.274
SK-HEP-1	liver	digestive_system	909719	wt::0<cn<8	WT_p53	4.90696	-0.118	0.092	-1.349	1.665	-0.749	-0.551	-0.773	0.969
MKN45	stomach	digestive_system	925340	wt::0<cn<8	WT_p53	4.94358	0.672	1.884	0.205	0.933	-0.867	-0.146	-1.075	1.449
UACC-62	melanoma	skin	905976	wt::0<cn<8	WT_p53	4.94962	-2.143	-0.462	-1.026	1.347	-1.069	-0.1	-0.86	0.024
LS-513	large_intestine	digestive_system	907795	wt::0<cn<8	WT_p53	4.96648	-1.571	0.332	-0.327	2.643	-1.938	0.785	-0.726	2.068
SW982	soft_tissue_other	soft_tissue	909759	wt::0<cn<8	WT_p53	4.97844	0.333	0.682	-2.327	1.742	-0.889	-0.343	0.302	0.439
LU-99A	lung_NSCLC_large_cell	lung	907796	wt::0<cn<8	WT_p53	4.98818	0.206	2.076	-0.698	1.976	-1.046	1.051	0.215	1.284
MZ7-mel	melanoma	skin	753596	wt::0<cn<8	WT_p53	5.00359	-1.79	0.845	-0.617	0.557	-1.786	-0.632	-1.464	-0.026
G-361	melanoma	skin	906865	wt::0<cn<8	WT_p53	5.06352	-2.82	-0.847	-1.053	3.485	-2.095	1.283	-1.47	0.464
HUTU-80	digestive_system_other	digestive_system	907073	wt::0<cn<8	WT_p53	5.07621	0.665	0.635	-0.875	2.358	0.013	0.479	-1.713	-0.151
HCT-116	large_intestine	digestive_system	905936	wt::0<cn<8	WT_p53	5.08706	1.652	-0.304	0.324	-0.065	-0.889	-0.667	1.254	1.878
JAR	urogenital_system_other	urogenital_system	907175	wt::0<cn<8	WT_p53	5.08742	-0.147	-0.526	-0.262	1.891	-0.004	0.004	0.209	-0.281
NCI-H226	lung_NSCLC_squamous_cell_carcinoma	lung	905941	wt::0<cn<8	WT_p53	5.08908	0.509	0.483	-1.015	0.673	-0.11	-0.447	-0.401	1.349
CAL-51	breast	breast	910927	wt::0<cn<8	WT_p53	5.12088	1.06	-0.351	1.001	0.933	-0.749	0.322	-0.709	1.294
A172	glioma	nervous_system	687563	wt::0<cn<8	WT_p53	5.18735	0.481	0.192	0.797	0.012	-0.514	-0.458	-0.848	1.229
MSTO-211H	mesothelioma	lung	908152	wt::0<cn<8	WT_p53	5.20205	-1.437	0.005	-0.063	0.563	-0.491	-0.406	0.029	0.894
A498	kidney	kidney	905948	wt::0<cn<8	WT_p53	5.20585	-0.88	-0.602	-1.359	1.431	-1.052	0.774	-1.307	0.204
KGN	ovary	urogenital_system	924186	wt::0<cn<8	WT_p53	5.21397	0.397	0.571	-0.644	2.041	-0.441	-0.308	-0.488	-0.306
MDA-MB-453	breast	breast	908122	wt::0<cn<8	WT_p53	5.22698	1.229	0.122	0.695	-0.94	-0.351	0.062	-2.486	1.029
COLO-679	melanoma	skin	906818	wt::0<cn<8	WT_p53	5.27403	-0.478	-0.153	-0.875	1.334	-1.73	0.49	-1.092	-0.331
RT4	Bladder	urogenital_system	687455	wt::0<cn<8	WT_p53	5.30008	0.284	0.209	0.114	1.256	-0.25	-0.256	0.157	0.764
CTB-1	B_cell_lymphoma	blood	949088	wt::0<cn<8	WT_p53	5.33582	-0.788	-0.106	4.023	0.213	1.97	-0.782	0.952	0.534
U-87-MG	glioma	nervous_system	687590	wt::0<cn<8	WT_p53	5.34693	-0.224	-0.853	0.447	0.077	-1.422	-1.21	-0.715	-0.6
MG-63	osteosarcoma	bone	908131	wt::nci	WT_p53	5.35187	-0.295	0.046	-1.225	-0.804	-1.949	-1.789	-0.407	-0.336
A3-KAW	B_cell_lymphoma	blood	910935	wt::0<cn<8	WT_p53	5.3907	1.18	1.925	1.496	0.408	-1.136	2.723	-2.207	0.249
H4	glioma	nervous_system	907042	wt::0<cn<8	WT_p53	5.40233	-0.266	-0.193	-1.66	1.645	-0.811	-0.8	0.772	-0.166
MHH-PREB-1	B_cell_leukemia	blood	908136	wt::0<cn<8	WT_p53	5.41201	0.7	-1.769	1.636	-0.474	-0.149	-1.806	1.109	-0.051
NCI-H28	mesothelioma	lung	908470	wt::0<cn<8	WT_p53	5.42309	-0.513	-0.188	0.566	0.706	-0.788	0.033	-0.506	1.998
C3A	liver	digestive_system	910850	wt::0<cn<8	WT_p53	5.42453	0.905	0.577	0.232	0.55	-0.189	-0.568	-1.963	2.678
MES-SA	uterus	urogenital_system	908127	wt::0<cn<8	WT_p53	5.43461	0.326	-0.03	-0.182	1.36	-0.508	0.733	-1.702	0.519
GI-ME-N	neuroblastoma	nervous_system	906872	wt::0<cn<8	WT_p53	5.43567	-0.513	0.448	-0.967	1.58	-1.231	-0.239	-0.848	-0.306
SK-N-AS	neuroblastoma	nervous_system	724828	wt::0<cn<8	WT_p53	5.44823	-0.309	0.221	-1.031	-0.538	-0.727	0.565	-0.453	0.259
CTV-1	acute_myeloid_leukaemia	blood	753548	wt::0<cn<8	WT_p53	5.46327	0.573	0.192	2.093	-1.141	-0.66	-0.1	-0.877	1.359
SBC-5	lung_small_cell_carcinoma	lung	713880	wt::0<cn<8	WT_p53	5.49978	0.425	0.705	-0.311	-0.26	-0.301	-0.522	-0.476	-1.195
D-392MG	glioma	nervous_system	946370	wt::0<cn<8	WT_p53	5.54292	-2.284	0.297	-1.537	1.218	-0.839	-0.048	0.11	-0.96
G-401	kidney	kidney	907299	wt::0<cn<8	WT_p53	5.56257	0.933	0.262	-0.246	2.935	-0.805	2.133	-2.648	1.454
MN-60	B_cell_leukemia	blood	908143	wt::0<cn<8	WT_p53	5.62315	-0.344	0.396	2.475	-0.422	0.484	0.374	0.464	0.444
GAK	melanoma	skin	910932	wt::0<cn<8	WT_p53	5.66359	-1.684	-0.042	-0.822	1.01	0.215	-0.163	-0.68	0.634
ALL-PO	lymphoblastic_leukemia	blood	910944	p.R248Q::0<cn<8	Other_p53	-6.48316	-0.274	-0.911	-0.338	0.712	0.305	-0.325	0.191	0.139
LOUCY	lymphoblastic_T_cell_leukaemia	blood	907789	p.V272M::0<cn<8	Other_p53	-5.75222	0.763	-1.168	0.754	0.136	0.265	0.224	2.247	-0.156
CCRF-CEM	lymphoblastic_leukemia	blood	905952	p.R248Q::0<cn<8	Other_p53	-3.72605	-0.041	-1.53	-0.736	0.615	-0.183	0.843	0.22	0.994
BE-13	lymphoblastic_leukemia	blood	906763	p.Y163C::0<cn<8	Other_p53	-3.61187	2.146	-1.215	1.34	0.842	-0.329	1.069	0.668	1.194
KY821	leukemia	blood	907300	p.R175H::0<cn<8	Other_p53	-3.3809	-0.93	-1.308	1.2	0.479	0.282	0.86	-0.61	-0.366
KE-37	lymphoblastic_leukemia	blood	907277	p.G154fs*27::0<cn<8	Other_p53	-3.33762	-0.062	-2.119	-0.87	0.913	-0.116	0.745	-0.32	1.104
NCI-H187	lung_small_cell_carcinoma	lung	688007	p.S241C::nci	Other_p53	-3.29597	0.03	0.653	0.259	1.697	-0.323	-1.586	-0.233	0.269
EW-18	ewings_sarcoma	bone	949164	p.C176F::0<cn<8	Other_p53	-3.25437	-0.125	-1.897	-1.349	0.22	-0.475	-1.129	0.011	-0.196
P12-ICHIKAWA	lymphoblastic_T_cell_leukaemia	blood	909251	p.R248Q::0<cn<8	Other_p53	-3.20839	0.1	-1.086	-0.155	-0.538	0.086	0.027	1.092	0.679
SKM-1	haematopoietic_neoplasm_other	blood	909722	p.R248Q::0<cn<8	Other_p53	-2.97078	-0.901	-0.765	0.259	-0.947	-0.054	-0.331	0.261	-0.366
NOMO-1	acute_myeloid_leukaemia	blood	908451	p.C242fs*5::0<cn<8	Other_p53	-2.92195	-0.527	-0.824	-0.074	0.641	0.406	-0.123	-1.08	-0.141
MOLT-13	lymphoblastic_T_cell_leukaemia	blood	908146	p.R273H::0<cn<8	Other_p53	-2.89348	0.284	-1.466	-0.671	-0.247	-0.043	0.097	-0.14	-0.346
HL-60	acute_myeloid_leukaemia	blood	905938	p.0?::0	Other_p53	-2.83173	-0.93	-0.76	1.152	0.006	-0.57	0.531	0.697	-0.386
TGW	neuroblastoma	nervous_system	910780	p.R283del::0<cn<8	Other_p53	-2.65528	-0.669	-0.158	0.404	0.025	1.286	-1.205	1.039	-0.511
SK-MM-2	Myeloma	blood	753612	p.K132N::0<cn<8	Other_p53	-2.63827	-0.358	-0.806	1.846	0.498	-0.833	-0.117	2.096	-0.536
KARPAS-45	lymphoblastic_leukemia	blood	907272	p.R175H::0<cn<8	Other_p53	-2.61802	1.68	-0.765	1.039	0.408	-0.284	1.184	0.064	0.884
BALL-1	B_cell_leukemia	blood	910705	p.D281G::0<cn<8	Other_p53	-2.59601	-1.007	0.308	2.448	0.019	0.512	0.172	2.747	0.364
LU-135	lung_small_cell_carcinoma	lung	713899	p.G244C::0<cn<8	Other_p53	-2.54938	-1.649	-0.678	-0.262	0.933	1.835	-0.852	0.714	0.579
NCI-H720	lung_NSCLC_carcinoid	lung	687600	p.C176W::0<cn<8	Other_p53	-2.51303	-0.915	-1.681	-0.848	-0.843	-0.547	-0.135	0.935	-0.381
NB13	neuroblastoma	nervous_system	949177	p.V173M::0<cn<8	Other_p53	-2.5007	-0.577	-0.013	0.447	-0.305	0.232	-0.088	2.805	0.414
NCI-H209	lung_small_cell_carcinoma	lung	688013	p.?::0<cn<8	Other_p53	-2.44141	0.354	-0.777	0.431	0.809	0.714	-0.123	-0.709	0.694
EM-2	chronic_myeloid_leukaemia	blood	906855	p.R248Q::0<cn<8	Other_p53	-2.40961	1.208	-2.02	-0.225	-0.849	-0.301	0.247	0.168	0.139
DMS-53	lung_small_cell_carcinoma	lung	907295	p.S241F::0<cn<8	Other_p53	-2.39805	1.363	0.186	0.119	-0.091	0.103	-1.06	1.62	-0.361
REH	B_cell_leukemia	blood	909696	p.R181C::0<cn<8	Other_p53	-2.37071	0.82	-0.596	0.372	1.004	-0.189	0.328	0.215	0.384
TC-YIK	cervix	urogenital_system	946357	p.V218del::0<cn<8	Other_p53	-2.28615	-2.051	-2.528	-0.596	0.796	-0.811	-0.985	-1.022	1.144
SK-NEP-1	kidney	kidney	909730	p.G245S::0<cn<8	Other_p53	-2.24697	-0.626	-1.944	-1.859	-0.065	0.243	-1.598	0.656	-0.985
NCI-H1770	lung_NSCLC_not_specified	lung	687804	p.R248W::0<cn<8	Other_p53	-2.12431	-0.274	-0.724	-0.042	-0.363	0.647	-2.743	0.714	0.434
RPMI-8226	Myeloma	blood	905964	p.E285K::0<cn<8	Other_p53	-2.10581	-1.367	0.373	2.233	-0.772	0.215	0.733	0.464	0.589
KMOE-2	acute_myeloid_leukaemia	blood	907280	p.V272M::0<cn<8	Other_p53	-2.0693	0.023	-0.456	1.593	0.537	0.518	0.132	-0.459	1.134
LAMA-84	chronic_myeloid_leukaemia	blood	907783	p.K319*::0<cn<8	Other_p53	-2.06676	-0.168	-0.299	1.066	0.22	-0.475	-1.401	-0.325	1.064
NCI-H1155	lung_NSCLC_large_cell	lung	908467	p.R273H::0<cn<8	Other_p53	-2.04822	0.982	-0.619	-0.676	0.259	1.303	-1.286	0.284	-0.6
NCI-H510A	lung_small_cell_carcinoma	lung	753605	p.R282G::0<cn<8	Other_p53	-1.99244	0.136	-0.234	0.985	-0.033	-0.508	-0.817	0.249	0.074
NCI-H524	lung_small_cell_carcinoma	lung	908483	p.T155N::0<cn<8	Other_p53	-1.96101	-3.229	-1.927	-0.192	-0.772	0.916	-1.615	-0.227	0.599
NB14	neuroblastoma	nervous_system	949178	p.?::nci	Other_p53	-1.84464	-1.092	-0.217	-0.176	0.369	0.249	-3.102	0.575	0.339
NCI-H446	lung_small_cell_carcinoma	lung	688023	p.G154V::0<cn<8	Other_p53	-1.64995	-0.358	0.285	0.55	-1.789	-1.024	-0.239	1.527	0.999
Ramos-2G6-4C10	Burkitt_lymphoma	blood	910401	p.I254D::0<cn<8	Other_p53	-1.63984	-0.979	2.263	1.593	0.045	0.691	1.739	1.167	1.334
DMS-79	lung_small_cell_carcinoma	lung	753551	p.R280fs*65::0<cn<8	Other_p53	-1.63954	0.072	-1.285	0.587	0.22	-0.189	-1.002	1.219	0.669
NCI-H69	lung_small_cell_carcinoma	lung	688027	p.E171*::0<cn<8	Other_p53	-1.63739	-0.154	0.005	0.324	0.777	-0.105	-1.031	1.469	0.249
LU-134-A	lung_small_cell_carcinoma	lung	753588	p.P278L::0<cn<8	Other_p53	-1.60228	0.312	-0.73	0.103	0.226	0.697	0.317	0.755	0.209
LU-139	lung_small_cell_carcinoma	lung	713878	p.V157F::0<cn<8	Other_p53	-1.58484	0.368	-0.409	0.168	0.485	-1.215	-1.205	0.331	0.439
KG-1	acute_myeloid_leukaemia	blood	907278	p.?::0<cn<8	Other_p53	-1.56016	-0.386	-1.582	-0.289	-1.083	0.254	0.837	-0.099	0.199
MOLT-4	lymphoblastic_leukemia	blood	905958	p.R306*::0<cn<8	Other_p53	-1.54336	0.799	-1.162	0.394	-0.221	-0.682	0.797	0.191	0.914
BEN	lung_NSCLC_not_specified	lung	753534	p.Y163C::0<cn<8	Other_p53	-1.42846	-1.804	0.302	0.738	0.414	-1.461	-0.933	1.324	0.824
IST-SL2	lung_small_cell_carcinoma	lung	753565	p.E294*::0<cn<8	Other_p53	-1.41441	-1.134	0.437	0.646	-0.882	-0.418	-0.782	0.749	-0.131
MEG-01	chronic_myeloid_leukaemia	blood	908126	p.H233del::0<cn<8	Other_p53	-1.40314	-0.76	1.125	1.867	0.693	-1.007	-0.476	0.395	0.944
HCC1569	breast	breast	907046	p.E294*::0<cn<8	Other_p53	-1.38208	-1.205	-0.602	0.453	-0.098	0.529	-1.019	0.761	-0.066
NCI-H345	lung_small_cell_carcinoma	lung	688021	p.Y236C::0<cn<8	Other_p53	-1.26312	-1.473	-0.223	0.55	-1.109	0.848	-1.922	0.894	0.374
CPC-N	lung_small_cell_carcinoma	lung	753547	p.G245V::0<cn<8	Other_p53	-1.24621	0.256	-1.08	0.555	0.084	0.378	-0.273	-0.198	1.134
MS-1	lung_small_cell_carcinoma	lung	753594	p.G244S::0<cn<8	Other_p53	-1.11328	-1.064	-0.835	-0.612	-1.491	0.585	-1.858	0.673	-0.446
BB30-HNC	head_and_neck	aero_digestive_tract	753531	p.S183*::0<cn<8	Other_p53	-1.07789	1.194	1.557	0.275	-0.111	-1.685	2.462	0.139	1.179
COR-L279	lung_small_cell_carcinoma	lung	910937	p.?::0<cn<8	Other_p53	-1.07341	-2.58	-1.565	0.13	-0.182	0.013	-1.916	0.191	0.669
NCI-H1092	lung_small_cell_carcinoma	lung	687997	p.?::0<cn<8	Other_p53	-1.04497	-0.182	-0.211	-0.391	-1.031	1.028	-2.014	-0.215	-0.875
SUP-T1	lymphoblastic_T_cell_leukaemia	blood	909743	p.R248Q::0<cn<8	Other_p53	-1.00434	1.264	0.168	-0.348	-3.7	0.108	-0.453	1.004	0.699
CMK	acute_myeloid_leukaemia	blood	910566	p.M133K::0	Other_p53	-0.962699	-0.647	-0.654	0.141	-0.461	0.237	-1.349	0.528	1.244
SK-N-DZ	neuroblastoma	nervous_system	688086	p.R110L::0<cn<8	Other_p53	-0.959921	-0.386	-1.576	-0.01	-1.951	-0.133	-0.366	0.22	0.129
RPMI-8402	lymphoblastic_T_cell_leukaemia	blood	909702	p.R273C::0<cn<8	Other_p53	-0.9554	0.756	-1.384	-0.865	-0.512	-0.43	0.305	0.429	0.639
NCI-H526	lung_small_cell_carcinoma	lung	688025	p.?::0<cn<8	Other_p53	-0.863244	-1.176	0.291	0.222	0.123	1.028	-1.783	-0.471	-0.845
COR-L88	lung_small_cell_carcinoma	lung	906808	p.V157F::0<cn<8	Other_p53	-0.794691	0.065	-0.882	1.464	0.816	0.602	-0.615	0.278	0.674
TGBC24TKB	biliary_tract	digestive_system	910695	p.C242fs*5::0<cn<8	Other_p53	-0.781376	1.003	-1.775	0.872	1.341	-1.304	0.068	-0.18	1.913
EW-22	ewings_sarcoma	bone	949167	p.R175H::0<cn<8	Other_p53	-0.762056	0.545	-0.771	-1.564	0.447	0.165	-1.141	1.196	-0.605
NCI-H1304	lung_small_cell_carcinoma	lung	753599	p.Y234C::0<cn<8	Other_p53	-0.731329	-1.057	-1.075	-0.209	0.777	1.347	-2.292	1.202	0.404
A388	skin_other	skin	910697	p.C135F::0<cn<8	Other_p53	-0.678001	0.002	-0.042	0.722	-0.001	-0.867	0.889	0.325	0.804
NCI-H1048	lung_small_cell_carcinoma	lung	687995	p.R273C::0<cn<8	Other_p53	-0.674262	1.913	0.221	0.302	0.285	0.103	-0.187	-0.047	-1.17
RL	B_cell_lymphoma	blood	910861	p.A138P::0<cn<8	Other_p53	-0.652255	1.638	1.516	1.937	-0.409	0.299	0.189	1.347	0.049
SW1417	large_intestine	digestive_system	909747	p.C238fs*21::0<cn<8	Other_p53	-0.589898	-1.346	0.437	1.329	1.542	0.607	-1.419	1.312	4.357
PF-382	lymphoblastic_T_cell_leukaemia	blood	909260	p.R273C::0<cn<8	Other_p53	-0.572457	3.31	-1.314	0.964	-0.707	0.069	0.756	0.273	0.674
DB	B_cell_lymphoma	blood	906832	p.R248Q::0<cn<8	Other_p53	-0.560709	-2.383	0.273	1.292	1.84	0.333	-0.389	-1.266	0.729
SBC-1	lung_small_cell_carcinoma	lung	713885	p.K120*::0<cn<8	Other_p53	-0.553763	-1.12	-0.544	-0.16	0.123	-0.379	-0.545	0.325	0.559
HCC2157	breast	breast	749715	p.R248W::0<cn<8	Other_p53	-0.551036	-0.259	0.326	0.614	0.129	0.893	-1.257	-0.726	-0.321
HH	T_cell_leukemia	blood	907056	p.?::0<cn<8	Other_p53	-0.519563	-2.256	0.565	-1.537	0.408	1.067	0.548	-0.651	0.859
THP-1	acute_myeloid_leukaemia	blood	909771	p.R174fs*3::nci	Other_p53	-0.46857	-2.39	-0.229	0.179	0.304	0.052	-0.1	-0.308	-0.351
MOLT-16	lymphoblastic_T_cell_leukaemia	blood	908147	p.R158H::0<cn<8	Other_p53	-0.426722	0.312	-0.281	-0.155	2.63	1.773	0.988	0.627	-0.815
EW-13	ewings_sarcoma	bone	949166	p.R181H::0<cn<8	Other_p53	-0.413609	-1.811	-0.719	-2.096	0.233	-1.114	-1.349	-0.053	-1.15
S-117	thyroid	thyroid	910946	p.E326*::0<cn<8	Other_p53	-0.354142	0.058	-0.123	-0.698	-0.415	-0.777	-0.331	-0.169	-0.501
RD	rhabdomyosarcoma	soft_tissue	909264	p.R248W::0<cn<8	Other_p53	-0.275773	0.291	0.822	0.899	-0.726	-0.85	-1.037	1.289	0.259
ST486	Burkitt_lymphoma	blood	910906	p.N239D::0<cn<8	Other_p53	-0.247909	0.383	1.96	1.652	1.859	-0.525	0.756	0.731	-0.371
ES8	ewings_sarcoma	bone	949155	p.C135F::0<cn<8	Other_p53	-0.240014	0.199	0.373	-0.994	-1.264	-1.456	-0.603	0.551	-0.086
HCC38	breast	breast	749717	p.R273L::0<cn<8	Other_p53	-0.220767	-1.804	-0.689	0.899	-1.556	-1.046	0.317	0.476	1.104
L-428	Hodgkin_lymphoma	blood	907322	p.G112_V122delGFLHSGTAKSV::0<cn<8	Other_p53	-0.211456	-0.527	0.267	-0.563	-0.169	0.534	-0.279	1.469	1.548
KARPAS-422	B_cell_lymphoma	blood	907274	p.K319*::0<cn<8	Other_p53	-0.211423	-2.101	1.236	1.19	1.418	-0.491	-0.158	0.981	0.439
EW-16	ewings_sarcoma	bone	949165	p.K120fs*3::0<cn<8	Other_p53	-0.20668	0.411	-1.553	-1.553	-0.001	-0.284	-0.493	-0.749	0.519
NCI-H2141	lung_small_cell_carcinoma	lung	688014	p.R209*::0<cn<8	Other_p53	-0.195951	0.608	-0.97	0.652	-0.817	1.151	-3.061	0.72	0.189
NCI-H2227	lung_small_cell_carcinoma	lung	688018	p.?::0<cn<8	Other_p53	-0.160013	-3.222	-0.386	-0.155	-0.208	1	-2.836	0.958	-0.735
DU-145	prostate	urogenital_system	905935	p.P223L::0<cn<8	Other_p53	-0.106215	0.199	1.09	-0.553	-0.564	-0.945	0.484	-0.122	1.334
HPAF-II	pancreas	pancreas	724869	p.P151S::0<cn<8	Other_p53	-0.076577	-1.261	0.921	0.345	0.492	0.226	0.392	0.313	2.123
NCI-H2170	lung_NSCLC_squamous_cell_carcinoma	lung	687815	p.R158G::0<cn<8	Other_p53	0.060434	0.016	-0.707	-0.101	1.166	0.075	-2.616	0.081	0.434
HCC2998	large_intestine	digestive_system	905971	p.R213*::0<cn<8	Other_p53	0.068923	1.617	0.022	-0.752	1.101	-0.873	1.022	-0.813	0.694
TGBC1TKB	biliary_tract	digestive_system	909769	p.C176fs*6::0<cn<8	Other_p53	0.132365	1.053	0.011	0.34	-0.014	0.383	0.108	0.424	1.094
CAL-120	breast	breast	906826	p.?::0<cn<8	Other_p53	0.152111	-1.579	-0.415	-1.236	0.259	-0.766	-0.065	0.023	1.893
COLO-205	large_intestine	digestive_system	905961	p.Y103_L111>L::0<cn<8	Other_p53	0.163263	-1.042	0.069	1.259	0.097	-0.508	0.108	0	1.703
ES7	ewings_sarcoma	bone	684059	p.H179Q::0<cn<8	Other_p53	0.246474	-0.196	-1.075	-2.101	0.33	0.613	-1.314	0.424	-0.675
HEL	acute_myeloid_leukaemia	blood	907053	p.M133K::0<cn<8	Other_p53	0.270248	-1.614	-1.162	1.383	0.868	-0.026	-1.17	0.377	1.563
MDA-MB-415	breast	breast	924240	p.Y236C::0<cn<8	Other_p53	0.328224	0.368	-1.851	-0.117	-1.167	0.4	1.225	-2.074	1.139
NCI-H2342	lung_NSCLC_adenocarcinoma	lung	687819	p.Y220C::0<cn<8	Other_p53	0.338395	-0.852	0.332	0.329	-0.642	0.187	-0.661	-0.97	1.159
NCI-H1694	lung_small_cell_carcinoma	lung	688006	p.?::0<cn<8	Other_p53	0.356328	-1.049	0.034	-0.332	0.168	1.196	-1.222	0.064	-0.6
SCC-4	head_and_neck	aero_digestive_tract	910904	p.P151S::0<cn<8	Other_p53	0.469297	0.1	0.256	-0.08	-0.694	-1.697	-0.054	-0.029	0.644
HuH-7	liver	digestive_system	907071	p.Y220C::nci	Other_p53	0.514578	-0.351	-0.386	0.969	-0.039	-0.34	0.334	-1.998	1.064
Calu-3	lung_NSCLC_adenocarcinoma	lung	687777	p.M237I::0<cn<8	Other_p53	0.534718	-0.866	0.478	-0.574	0.181	0.293	0.976	-0.012	2.738
NCI-H1648	lung_NSCLC_adenocarcinoma	lung	687799	p.L35fs*8::0<cn<8	Other_p53	0.538933	-0.281	0.39	0.501	-0.221	-2.027	-0.47	-0.163	0.899
EW-11	ewings_sarcoma	bone	684062	p.R273C::0<cn<8	Other_p53	0.671193	0.333	-0.474	-0.563	0.965	-0.374	-0.58	-0.482	0.109
HSC-3	head_and_neck	aero_digestive_tract	907061	p.K305fs*1::0<cn<8	Other_p53	0.674806	2.901	1.685	-0.585	-0.532	-1.259	1.3	-0.796	1.279
MLMA	hairy_cell_leukaemia	blood	908142	p.R280G::0<cn<8	Other_p53	0.676395	-0.88	1.195	2.399	-0.532	-0.469	0.143	1.37	1.868
RCM-1	large_intestine	digestive_system	909263	p.R306*::0<cn<8	Other_p53	0.695142	-1.078	1.242	0.523	-0.48	-0.374	0.739	0.65	3.133
WSU-NHL	lymphoid_neoplasm_other	blood	909785	p.R248Q::0<cn<8	Other_p53	0.777815	-1.007	1.224	1.69	-0.085	0.215	0.241	0.917	0.174
SW620	large_intestine	digestive_system	905962	p.P309S::0<cn<8	Other_p53	0.79475	-0.358	-0.97	-0.289	0.285	0.927	-0.268	-0.233	1.963
MFE-280	endometrium	urogenital_system	908129	p.?::0<cn<8	Other_p53	0.874468	0.093	-0.765	0.394	-0.642	1.112	-0.383	-0.476	1.154
CAPAN-1	pancreas	pancreas	753624	p.A159V::0<cn<8	Other_p53	0.890775	-2.312	0.098	-0.725	0.434	-0.934	-0.886	0.069	1.978
HOP-92	lung_NSCLC_large_cell	lung	905973	p.R175L::0<cn<8	Other_p53	0.950666	-0.563	-0.31	-0.187	0.33	-0.306	-1.037	1.423	1.194
TGBC11TKB	stomach	digestive_system	909770	p.K382fs*40::0<cn<8	Other_p53	0.961117	-0.379	0.075	0.297	1.237	-0.945	1.19	-0.215	0.544
EW-24	ewings_sarcoma	bone	949168	p.K164E::0<cn<8	Other_p53	0.976245	-0.654	-1.11	-0.596	0.142	-0.744	-2.523	0.342	-0.191
NCI-H1650	lung_NSCLC_adenocarcinoma	lung	687800	p.?::0<cn<8	Other_p53	1.00142	1.3	-0.24	0.275	0.045	-0.957	-0.204	-0.285	0.484
CAL-33	head_and_neck	aero_digestive_tract	753541	p.R175H::0<cn<8	Other_p53	1.00185	0.629	-0.042	0.06	-0.337	-2.296	1.861	-0.082	0.909
NCI-H1581	lung_NSCLC_large_cell	lung	908471	p.Q144*::0<cn<8	Other_p53	1.02848	1.102	-0.818	-0.123	0.861	0.647	1.277	-1.51	0.239
NCI-H2405	lung_NSCLC_adenocarcinoma	lung	687821	p.R273H::0<cn<8	Other_p53	1.0395	-0.803	-0.013	0.082	-0.137	-0.02	-0.684	0.795	1.029
HCC1937	breast	breast	749714	p.R306*::0<cn<8	Other_p53	1.08624	-0.796	-0.415	-0.214	0.375	-1.523	0.733	-0.442	0.779
U-118-MG	glioma	nervous_system	687588	p.R213Q::0<cn<8	Other_p53	1.08685	-0.718	-0.31	-1.015	0.835	-2.706	-1.517	0.691	0.434
MFM-223	breast	breast	910948	p.K132R::0<cn<8	Other_p53	1.10998	-0.083	0.092	-0.037	-1.815	0.462	1.23	-1.109	1.049
NCI-H596	lung_NSCLC_adenocarcinoma	lung	908459	p.G245C::0<cn<8	Other_p53	1.11513	-0.993	1.178	0.329	0.058	0.804	2.069	0.61	1.104
GCIY	stomach	digestive_system	906869	p.H179Q::0<cn<8	Other_p53	1.16468	-0.788	0.448	-0.133	0.965	-0.121	0.93	-0.389	1.154
SW626	ovary	urogenital_system	909753	p.G262V::0<cn<8	Other_p53	1.17725	-0.168	-0.334	-0.149	0.084	-1.186	-0.169	0.894	3.677
AN3-CA	endometrium	urogenital_system	910781	p.G389W::0<cn<8	Other_p53	1.23616	2.273	-0.123	0.179	0.945	-0.458	0.652	-1.609	-0.7
5637	Bladder	urogenital_system	687452	p.R280T::0<cn<8	Other_p53	1.28399	-0.859	0.705	0.066	0.31	1.583	-0.343	1.016	1.254
TE-5	oesophagus	aero_digestive_tract	735784	p.V272L::0<cn<8	Other_p53	1.31025	0.517	0.098	-0.569	-0.564	-2.033	0.554	-0.233	0.484
TE-11	oesophagus	aero_digestive_tract	946354	p.R110L::0<cn<8	Other_p53	1.31967	1.116	0.186	-0.166	-1.238	-3.367	-0.129	0.743	0.294
NOS-1	osteosarcoma	bone	925345	p.R273H::0<cn<8	Other_p53	1.33457	4.121	0.495	0.523	-0.992	-0.861	0.172	0.476	-0.081
NCI-SNU-5	stomach	digestive_system	908445	p.?::0<cn<8	Other_p53	1.354	-0.422	-0.479	-0.607	-0.694	-1.119	0.438	-0.546	1.009
8505C	thyroid	thyroid	924102	p.R248G::0<cn<8	Other_p53	1.36343	-0.168	-0.299	-0.945	-1.497	-0.295	-0.25	0.395	1.009
NCI-H661	lung_NSCLC_large_cell	lung	687829	p.R158L::0<cn<8	Other_p53	1.39661	-0.661	0.203	-2.225	-0.143	-1.629	0.768	-2.376	0.424
BB65-RCC	kidney	kidney	753533	p.R248W::0<cn<8	Other_p53	1.39723	-1.162	-0.444	-0.494	0.984	-1.052	-0.343	-0.174	1.054
LK-2	lung_NSCLC_squamous_cell_carcinoma	lung	687787	p.V272M::0<cn<8	Other_p53	1.41414	0.411	-0.205	0.216	-1.556	-0.312	-1.291	0.795	1.179
ES5	ewings_sarcoma	bone	684057	p.R248Q::0<cn<8	Other_p53	1.42066	-1.388	-0.433	-1.73	-0.422	-0.727	-0.678	0.139	-0.61
RPMI-7951	melanoma	skin	910903	p.S166*::0<cn<8	Other_p53	1.44081	-1.628	0.098	-0.494	0.097	0.333	0.322	0.157	0.354
Calu-6	lung_NSCLC_adenocarcinoma	lung	724859	p.R196*::0<cn<8	Other_p53	1.45368	-0.013	-0.398	1.023	-0.007	-1.803	-2.512	0.999	0.624
LC-2-ad	lung_NSCLC_adenocarcinoma	lung	907786	p.S241C::0<cn<8	Other_p53	1.45761	1.765	0.653	-0.219	-1.167	-1.069	-0.21	0.377	0.784
SW954	urogenital_system_other	urogenital_system	924247	p.R158H::0<cn<8	Other_p53	1.45782	0.079	0.501	-0.73	0.168	-1.091	1.288	0.331	-0.101
PFSK-1	medulloblastoma	nervous_system	683667	p.C275G::0<cn<8	Other_p53	1.46023	-0.147	-0.129	0.523	0.855	-0.273	-0.302	-1.481	-1.225
ES3	ewings_sarcoma	bone	684055	p.R175H::0<cn<8	Other_p53	1.47119	2.019	-0.719	-1.8	0.064	0.439	-0.973	0.389	-0.56
no-11	glioma	nervous_system	908450	p.R273C::0<cn<8	Other_p53	1.47145	1.074	-0.374	0.888	0.291	-2.622	-1.517	0.61	0.459
MDA-MB-468	breast	breast	908123	p.R273H::0<cn<8	Other_p53	1.50262	1.342	0.693	0.582	-0.94	1.314	0.606	0.006	0.624
SK-MEL-2	melanoma	skin	905955	p.G245S::0<cn<8	Other_p53	1.50911	-0.746	-1.028	0.292	-1.413	-0.329	-1.343	-0.668	0.279
FTC-133	thyroid	thyroid	906864	p.R273H::0<cn<8	Other_p53	1.51282	-0.866	0.302	-1.3	0.926	-1.192	1.19	0.65	0.949
DOK	head_and_neck	aero_digestive_tract	910936	p.L188_P191del::0<cn<8	Other_p53	1.52904	2.083	1.184	-0.257	0.31	0.613	1.086	0.029	1.024
BCPAP	thyroid	thyroid	924104	p.D259Y::0<cn<8	Other_p53	1.5336	0.002	-1.08	-0.144	0.524	-0.559	0.276	-0.128	1.154
SK-LU-1	lung_NSCLC_adenocarcinoma	lung	909721	p.H193R::0<cn<8	Other_p53	1.53921	-3.011	0.122	0.856	0.732	1.689	2.087	0.61	3.612
NCI-H1623	lung_NSCLC_adenocarcinoma	lung	687798	p.R273L::0<cn<8	Other_p53	1.54805	0.086	1.808	1.023	1.289	-0.979	-0.834	-1.324	0.384
C2BBe1	large_intestine	digestive_system	910700	p.E204*::0<cn<8	Other_p53	1.55605	-1.141	0.25	1.276	-0.117	-0.559	-0.447	-1.586	1.643
NB6	neuroblastoma	nervous_system	949173	p.R282W::0<cn<8	Other_p53	1.58146	-0.083	-0.812	0.028	-2.404	-0.116	-1.407	0.842	0.144
MDA-MB-157	breast	breast	925338	p.A88fs*52::0<cn<8	Other_p53	1.5867	-0.372	1.382	-0.144	-0.208	0.125	0.658	-1.011	0.184
UMC-11	lung_NSCLC_carcinoid	lung	909779	p.D228fs*19::0<cn<8	Other_p53	1.58712	0.157	0.39	-0.096	-0.532	-0.957	0.652	0.162	0.234
HCC1419	breast	breast	907045	p.Y220C::0<cn<8	Other_p53	1.58936	-1.282	-0.485	-0.037	-1.776	-0.037	0.93	-2.631	1.514
NCI-H2029	lung_small_cell_carcinoma	lung	688011	p.Y220D::0<cn<8	Other_p53	1.59774	-1.057	0.495	-0.101	0.116	-0.985	0.207	-0.215	0.129
KINGS-1	glioma	nervous_system	907279	p.G245S::0<cn<8	Other_p53	1.62481	-2.051	0.087	-1.499	-0.13	-0.542	-0.291	1.173	0.294
HD-MY-Z	Hodgkin_lymphoma	blood	907050	p.Y234fs*2::0<cn<8	Other_p53	1.65626	-1.064	3.016	-0.935	-1.199	-1.938	-1.031	1.324	0.199
ESS-1	endometrium	urogenital_system	907000	p.R213*::0<cn<8	Other_p53	1.65936	0.171	-0.24	-0.703	-1.329	-0.211	0.172	0.586	0.474
GI-1	glioma	nervous_system	906871	p.C275Y::0<cn<8	Other_p53	1.66379	-0.337	-0.392	0.033	-0.448	-1.069	-0.372	0.238	-1.905
SK-PN-DW	ewings_sarcoma	bone	909731	p.C176F::0<cn<8	Other_p53	1.68476	0.961	-1.856	-0.967	-0.428	-1.147	-1.748	-2.004	-1.645
OE19	oesophagus	aero_digestive_tract	910079	p.N310fs*27::0<cn<8	Other_p53	1.73805	-0.386	-0.182	-0.913	-0.221	-1.5	-0.268	-1.824	1.369
SCC-15	head_and_neck	aero_digestive_tract	910911	p.?::0<cn<8	Other_p53	1.78114	0.114	0.501	0.351	-0.636	-1.842	0.259	-0.116	0.214
NCI-H630	large_intestine	digestive_system	908482	p.R342*::0<cn<8	Other_p53	1.79077	-1.579	-0.223	-0.746	0.084	1.269	0.045	-0.54	1.089
NCI-H1703	lung_NSCLC_adenocarcinoma	lung	908474	p.?::0<cn<8	Other_p53	1.8433	1.737	0.705	-0.59	0.881	-1.069	0.693	-0.506	-0.271
NBsusSR	neuroblastoma	nervous_system	925342	p.R213*::0<cn<8	Other_p53	1.84441	-0.132	-1.156	-1.037	-0.143	-0.603	-0.667	-1.435	-0.176
SNU-C1	large_intestine	digestive_system	910905	p.S166*::0<cn<8	Other_p53	1.84882	-2.023	-1.308	-0.391	-0.597	-2.807	-1.048	-1.08	0.874
LP-1	Myeloma	blood	907791	p.E286K::0<cn<8	Other_p53	1.90451	0.975	3.045	-1.515	-0.992	0.148	3.625	-0.151	-0.081
COLO-668	lung_small_cell_carcinoma	lung	910692	p.G245C::0<cn<8	Other_p53	1.92335	-2.101	-0.135	0.689	-0.117	-0.138	-1.205	1.045	-0.421
NCI-N87	stomach	digestive_system	908461	p.R248Q::0<cn<8	Other_p53	1.9731	-0.274	-0.269	-0.16	-0.389	-1.955	-0.696	0.348	1.159
HCC1806	breast	breast	907047	p.T256fs*90::0<cn<8	Other_p53	1.98244	1.046	-0.258	0.485	-0.409	-0.744	-0.863	-0.169	0.854
OVCAR-3	ovary	urogenital_system	905933	p.R248Q::0<cn<8	Other_p53	1.99203	0.622	0.11	0.189	-0.616	0.837	-0.204	-1.127	0.669
NUGC-3	stomach	digestive_system	908455	p.Y220C::0<cn<8	Other_p53	2.00107	0.143	-0.059	-0.23	-0.59	0.271	0.299	0.18	1.439
SW1783	glioma	nervous_system	909750	p.R273C::0<cn<8	Other_p53	2.00576	0.263	-0.258	0.114	0.064	-1.371	0.334	1.353	0.769
KURAMOCHI	ovary	urogenital_system	909975	p.D281Y::0<cn<8	Other_p53	2.00761	-1.261	0.594	0.103	-0.344	-1.063	0.282	-1.324	1.533
GCT	soft_tissue_other	soft_tissue	906999	p.Q317*::0<cn<8	Other_p53	2.02407	1.356	-0.608	0.609	-0.571	-2.414	-0.458	0.215	0.169
NCI-H2126	lung_NSCLC_adenocarcinoma	lung	687814	p.E62*::0<cn<8	Other_p53	2.04592	0.636	1.493	0.953	1.412	0.108	1.277	2.166	-0.401
KYSE-70	oesophagus	aero_digestive_tract	753576	p.K120N::0<cn<8	Other_p53	2.08906	1.412	0.571	-0.563	0.518	-0.805	1.167	-0.494	2.133
BT-20	breast	breast	906801	p.K132Q::0<cn<8	Other_p53	2.11149	-2.481	1.096	0.765	-0.344	-0.088	0.507	-1.179	0.334
MKN28	stomach	digestive_system	908139	p.I251L::0<cn<8	Other_p53	2.15075	2.612	0.174	0.205	-0.344	-1.641	-0.077	-0.802	2.478
YH-13	glioma	nervous_system	909905	p.F113V::0<cn<8	Other_p53	2.15293	-2.559	0.262	-0.961	0.278	-0.615	-1.043	0.203	0.299
J82	Bladder	urogenital_system	753566	p.?::0<cn<8	Other_p53	2.18609	-0.845	-0.042	-0.289	1.049	-0.43	1.346	0.191	1.429
SK-UT-1	soft_tissue_other	soft_tissue	909732	p.R175H::0<cn<8	Other_p53	2.2027	1.709	-0.322	0.265	-1.782	0.422	-0.672	0.981	0.014
EPLC-272H	lung_NSCLC_squamous_cell_carcinoma	lung	753556	p.Y107*::0<cn<8	Other_p53	2.23821	0.785	0.069	0.324	-0.629	0.08	0.721	-1.057	0.589
HSC-2	head_and_neck	aero_digestive_tract	753562	p.?::0<cn<8	Other_p53	2.25921	0.531	0.291	-0.983	-0.908	-1.17	0.826	-0.314	0.914
SK-MG-1	glioma	nervous_system	909729	p.F113C::0<cn<8	Other_p53	2.26173	0.912	-0.334	-0.822	-0.61	-1.203	-0.262	0.615	0.649
SK-MEL-28	melanoma	skin	905954	p.L145R::0<cn<8	Other_p53	2.26373	-1.55	1.166	-0.09	-1.031	-0.985	-0.482	-0.43	0.659
RXF393	kidney	kidney	905978	p.R175H::0<cn<8	Other_p53	2.29267	-0.803	-0.339	-0.09	0.621	-0.447	0.265	0.702	0.469
HEC-1	endometrium	urogenital_system	907051	p.R248Q::0<cn<8	Other_p53	2.33555	-0.175	-0.514	0.05	0.829	-0.76	1.178	-0.651	1.289
GAMG	glioma	nervous_system	906868	p.L265P::0<cn<8	Other_p53	2.35291	-0.676	-0.217	-0.219	-0.221	-0.082	-0.505	0.871	0.619
SF295	glioma	nervous_system	905985	p.R248Q::0<cn<8	Other_p53	2.36747	-2.291	1.224	-0.897	0.278	0.293	-0.088	-1.894	-1.09
BHT-101	thyroid	thyroid	906696	p.I251T::0<cn<8	Other_p53	2.3719	0.058	0.658	-0.015	1.205	-0.357	-0.534	1.33	-0.231
SK-LMS-1	soft_tissue_other	soft_tissue	909720	p.G245S::0<cn<8	Other_p53	2.37295	1.095	0.192	-0.477	-0.02	-1.741	-1.343	1.498	0.954
MIA-PaCa-2	pancreas	pancreas	724870	p.R248W::0<cn<8	Other_p53	2.42667	0.122	0.151	-0.16	0.803	-2.751	0.617	-1.342	0.494
EVSA-T	breast	breast	906862	p.S241C::0<cn<8	Other_p53	2.43156	0.086	-1.32	-0.031	-1.199	-2.224	0.438	-2.393	-0.141
NCI-H1975	lung_NSCLC_adenocarcinoma	lung	924244	p.R273H::0<cn<8	Other_p53	2.43555	0.926	1.388	0.012	0.336	-0.396	-0.308	0.522	1.014
NCI-H2291	lung_NSCLC_adenocarcinoma	lung	724874	p.G154V::0<cn<8	Other_p53	2.44639	0.855	0.798	-0.026	0.589	-0.06	-0.939	1.051	1.414
SCC-25	head_and_neck	aero_digestive_tract	910701	p.R209fs*6::0<cn<8	Other_p53	2.46433	-0.64	2.053	0.361	-1.309	-0.682	0.346	0.772	-0.216
SN12C	kidney	kidney	905979	p.E336*::0<cn<8	Other_p53	2.47952	-0.429	0.868	-1.596	0.958	-1.282	0.178	-0.116	0.714
A2058	melanoma	skin	906792	p.V274F::0<cn<8	Other_p53	2.55475	-1.388	-1.016	-0.633	-0.422	-1.512	0.75	0.255	-0.585
Ca9-22	head_and_neck	aero_digestive_tract	753538	p.R248W::0<cn<8	Other_p53	2.56072	-0.274	1.907	0.05	-0.726	-1.063	0.56	0.824	0.809
KNS-42	glioma	nervous_system	907282	p.R342*::0<cn<8	Other_p53	2.56483	0.079	0.74	0.351	-0.357	-0.475	-1.187	0.342	0.724
SK-MEL-30	melanoma	skin	909726	p.T284fs*21::0<cn<8	Other_p53	2.64366	-0.535	1.131	-0.822	-1.057	-0.688	0.808	0.377	-0.655
AU565	breast	breast	910704	p.R175H::0<cn<8	Other_p53	2.64509	-0.824	1.038	1.265	-2.722	-1.097	1.693	-1.278	0.189
FADU	head_and_neck	aero_digestive_tract	906863	p.R248L::0<cn<8	Other_p53	2.64694	0.721	0.752	0.173	0.155	-1.282	0.455	-0.767	0.354
NCI-H2228	lung_NSCLC_adenocarcinoma	lung	687816	p.Q331*::0<cn<8	Other_p53	2.68155	0.517	1.189	-0.273	-0.214	-0.396	0.132	1.004	2.468
D-542MG	glioma	nervous_system	753549	p.G245S::0<cn<8	Other_p53	2.69465	-1.713	-0.654	-0.822	0.032	-0.211	-1.766	-0.07	-0.436
DG-75	Burkitt_lymphoma	blood	906838	p.R283H::0<cn<8	Other_p53	2.71693	0.77	1.172	3.432	0.025	1.426	0.849	3.368	0.184
LB831-BLC	Bladder	urogenital_system	753584	p.S241Y::0<cn<8	Other_p53	2.72633	0.136	0.758	-0.477	-0.143	-0.351	0.999	0.267	0.714
SW872	soft_tissue_other	soft_tissue	909756	p.I251N::0<cn<8	Other_p53	2.72842	-1.543	-0.8	-0.494	-0.124	-1.422	-1.228	-0.389	-0.965
NCI-H522	lung_NSCLC_adenocarcinoma	lung	905944	p.P191fs*56::0<cn<8	Other_p53	2.72985	0.129	0.005	-0.085	0.006	1.538	-0.516	-2.137	0.574
EW-1	ewings_sarcoma	bone	949163	p.R273C::0<cn<8	Other_p53	2.74382	2.146	-2.405	-1.23	-0.636	-2.459	-0.453	0.331	-0.071
HN	head_and_neck	aero_digestive_tract	907059	p.H193L::0<cn<8	Other_p53	2.7469	0.227	0.717	-0.053	-2.78	-1.293	1.404	-0.134	0.194
EFM-19	breast	breast	906851	p.H193R::0<cn<8	Other_p53	2.75764	0.982	0.209	-0.472	-0.376	-0.222	0.16	-1.841	1.613
SW837	large_intestine	digestive_system	909755	p.R248W::0<cn<8	Other_p53	2.75904	-0.196	-0.018	0.2	0.447	-0.374	-0.505	-0.186	2.033
SCC-9	head_and_neck	aero_digestive_tract	909709	p.C275fs*20::0<cn<8	Other_p53	2.76073	0.672	1.68	-0.698	-0.616	-1.007	1.242	0.668	0.574
MKN7	stomach	digestive_system	924250	p.P278S::0<cn<8	Other_p53	2.77091	-0.139	0.513	0.496	-0.661	-0.127	0.311	0.673	0.934
OPM-2	Myeloma	blood	909249	p.R175H::0<cn<8	Other_p53	2.81845	0.256	0.898	1.034	0.751	-0.368	2.185	-0.192	-0.371
OVCAR-4	ovary	urogenital_system	905990	p.L130V::0<cn<8	Other_p53	2.8265	2.181	1.248	0.743	0.148	-0.054	0.427	-0.569	1.149
TK10	kidney	kidney	905980	p.L264R::0<cn<8	Other_p53	2.83011	-0.168	0.437	0.566	0.025	-0.845	-0.632	0.238	1.573
KNS-62	lung_NSCLC_squamous_cell_carcinoma	lung	753569	p.R249S::0<cn<8	Other_p53	2.8319	-0.02	0.256	-0.967	-0.305	-1.478	-0.395	-0.633	0.599
T-24	Bladder	urogenital_system	724812	p.Y126*::0<cn<8	Other_p53	2.86418	-0.302	0.39	-0.58	0.33	-0.8	0.259	0.737	1.474
HT-3	cervix	urogenital_system	907068	p.G245V::0<cn<8	Other_p53	2.86741	0.411	2.456	0.039	-0.525	-0.99	0.872	-0.012	0.529
NCI-H1792	lung_NSCLC_adenocarcinoma	lung	724868	p.?::0<cn<8	Other_p53	2.87908	0.39	0.244	-0.278	1.094	-1.921	-1.436	0.999	-0.551
ABC-1	lung_NSCLC_adenocarcinoma	lung	906791	p.P278S::0<cn<8	Other_p53	2.87999	0.517	0.087	-0.504	0.557	-0.105	-1.019	-1.255	0.794
H9	lymphoid_neoplasm_other	blood	907043	p.R196*::0<cn<8	Other_p53	2.8815	-0.591	-2.469	1.91	-1.037	0.961	0.056	1.283	2.448
A431	skin_other	skin	910925	p.R273H::0<cn<8	Other_p53	2.91304	1.053	0.518	0.211	0.46	-0.088	2.179	-0.058	0.444
T98G	glioma	nervous_system	687586	p.M237I::0<cn<8	Other_p53	2.91862	-1.205	-0.544	-0.569	0.22	-0.94	-1.089	0.232	-0.111
BHY	head_and_neck	aero_digestive_tract	753535	p.T118fs*5::0<cn<8	Other_p53	2.93752	0.488	1.901	0.066	-1.147	-2.05	-0.117	0.697	1.464
NCI-SNU-16	stomach	digestive_system	908446	p.Y205F::0<cn<8	Other_p53	2.94642	-1.635	-0.87	-0.053	0.071	-0.643	-0.088	-0.825	-0.066
AsPC-1	pancreas	pancreas	910702	p.C135fs*35::0<cn<8	Other_p53	2.989	-1.924	1.54	-0.235	-0.214	-1.618	0.565	0.4	1.678
KYSE-140	oesophagus	aero_digestive_tract	753573	p.H193R::0<cn<8	Other_p53	2.98967	0.538	-0.17	-0.999	-0.26	-2.257	-0.308	-1.278	0.499
NCI-H441	lung_NSCLC_adenocarcinoma	lung	908460	p.R158L::0<cn<8	Other_p53	2.99578	0.763	0.939	0.62	-1.186	-0.637	-0.169	1.364	1.568
NCI-H727	lung_NSCLC_carcinoid	lung	724855	p.Q165_S166insYKQ::0<cn<8	Other_p53	3.00916	-0.739	0.915	-0.09	-0.882	0.008	-0.886	-0.221	0.614
EKVX	lung_NSCLC_adenocarcinoma	lung	905970	p.V203_E204>V*::0<cn<8	Other_p53	3.02558	1.046	0.466	0.862	-1.199	-1.495	-1.309	-0.854	1.044
RT-112	Bladder	urogenital_system	909704	p.S183*::0<cn<8	Other_p53	3.02588	-0.492	0.046	0.114	-0.83	-1.366	0.542	-0.378	-0.451
CAMA-1	breast	breast	946382	p.R280T::0<cn<8	Other_p53	3.04358	4.368	0.641	0.119	-0.182	-1.478	1.63	-1.597	1.444
SW900	lung_NSCLC_squamous_cell_carcinoma	lung	724879	p.Q167*::0<cn<8	Other_p53	3.04523	2.153	0.752	-0.343	0.012	-1.45	-0.453	0.929	0.904
GR-ST	lymphoblastic_leukemia	blood	906877	p.M246T::0<cn<8	Other_p53	3.04714	0.432	0.833	2.615	-0.577	2.973	2.358	1.109	0.404
NCI-H23	lung_NSCLC_adenocarcinoma	lung	905942	p.M246I::0<cn<8	Other_p53	3.05059	-0.436	2	-0.693	0.803	-1.164	-0.163	-0.192	-1.605
NCI-H2009	lung_NSCLC_adenocarcinoma	lung	724873	p.R273L::0<cn<8	Other_p53	3.05399	1.871	1.283	2.077	-1.471	0.243	-0.661	1.063	1.134
VM-CUB-1	Bladder	urogenital_system	909780	p.R175H::0<cn<8	Other_p53	3.06122	1.173	1.143	-0.23	0.777	-0.777	-0.383	0.877	0.759
IST-MEL1	melanoma	skin	907172	p.N247_R248>KW::0<cn<8	Other_p53	3.06195	-2.192	1.195	-0.848	0.822	-0.603	-0.14	-0.035	0.344
A253	head_and_neck	aero_digestive_tract	906794	p.E180fs*67::0<cn<8	Other_p53	3.06811	-0.88	-0.339	-0.359	-0.305	-1.198	-0.412	-0.958	-0.565
HuP-T4	pancreas	pancreas	907286	p.I255T::0<cn<8	Other_p53	3.07532	-1.557	0.238	-0.316	-0.305	-1.125	-0.829	-0.529	0.834
LCLC-103H	lung_NSCLC_large_cell	lung	753586	p.V216L::0<cn<8	Other_p53	3.09821	0.347	0.017	-0.262	0.012	-0.06	0.184	1.167	1.474
P31-FUJ	acute_myeloid_leukaemia	blood	909253	p.Y236C::0<cn<8	Other_p53	3.10663	-0.027	-1.547	0.582	-0.188	-1.641	0.93	0.186	-0.076
PANC-03-27	pancreas	pancreas	925346	p.?::0<cn<8	Other_p53	3.11427	0.319	0.431	0.404	0.129	-0.009	1.092	1.208	1.099
HTC-C3	thyroid	thyroid	924151	p.P152L::0<cn<8	Other_p53	3.11598	2.456	-1.086	-0.607	-0.467	-1.966	-0.43	-0.151	1.424
KALS-1	glioma	nervous_system	907271	p.S241F::0<cn<8	Other_p53	3.13545	1.73	0.734	-0.531	1.231	-0.239	0.999	-2.12	0.144
TE-8	oesophagus	aero_digestive_tract	753623	p.M237I::0<cn<8	Other_p53	3.14658	-0.803	0.081	-0.327	0.259	-0.817	0.629	-1.051	0.499
SK-OV-3	ovary	urogenital_system	905959	p.S90fs*33::0<cn<8	Other_p53	3.14766	-0.408	-0.229	-0.074	-0.506	-0.368	0.669	0.888	0.574
KYSE-520	oesophagus	aero_digestive_tract	753575	p.?::0<cn<8	Other_p53	3.24431	-0.013	0.717	-0.73	0.511	-1.248	0.184	0.093	1.329
GMS-10	glioma	nervous_system	906873	p.Y236C::0<cn<8	Other_p53	3.29078	-0.386	0.793	-0.375	0.032	-0.318	0.675	0.476	1.074
NCI-H2122	lung_NSCLC_adenocarcinoma	lung	722046	p.Q16L::0<cn<8	Other_p53	3.29583	1.575	0.933	0.082	0.609	-1.77	-0.146	-0.86	0.764
OVCAR-8	ovary	urogenital_system	905991	p.?::0<cn<8	Other_p53	3.2982	-0.605	-0.415	-0.682	-0.441	-2.7	0.282	-0.082	0.299
DJM-1	skin_other	skin	906841	p.G266V::0<cn<8	Other_p53	3.30121	0.947	0.746	0.087	-0.772	0.254	0.774	0.371	1.014
OC-314	ovary	urogenital_system	909257	p.R273H::0<cn<8	Other_p53	3.31302	1.102	-0.497	-1.236	-0.344	0.159	-0.568	-0.999	-0.051
LXF-289	lung_NSCLC_adenocarcinoma	lung	753592	p.R248W::0<cn<8	Other_p53	3.32483	0.848	0.472	0.383	-0.214	-2.28	0.12	-0.267	0.869
Mewo	melanoma	skin	908128	p.E258K::0<cn<8	Other_p53	3.32971	-0.958	-1.769	-1.445	-0.201	-1.629	-0.204	-0.947	-0.695
UACC-893	breast	breast	909778	p.R342*::0<cn<8	Other_p53	3.33177	-0.365	-0.328	0.593	-1.407	-0.217	0.455	-2.747	0.864
NCI-H1693	lung_NSCLC_adenocarcinoma	lung	687802	p.?::0<cn<8	Other_p53	3.35681	-0.626	-0.246	-0.117	-0.707	-0.39	-0.204	-0.029	0.844
HCC1143	breast	breast	749710	p.R248Q::0<cn<8	Other_p53	3.37469	1.067	-0.188	-0.187	-0.221	0.03	-0.563	-0.622	1.039
639-V	Bladder	urogenital_system	906798	p.R248Q::0<cn<8	Other_p53	3.3785	1.927	1.02	1.157	0.492	0.086	-0.383	1.063	1.748
TYK-nu	ovary	urogenital_system	909774	p.R175H::0<cn<8	Other_p53	3.40234	-0.64	1.143	-0.703	-0.584	0.159	-0.672	0	1.459
SW1710	Bladder	urogenital_system	909749	p.R273C::0<cn<8	Other_p53	3.40539	0.467	0.413	0.189	0.213	-1.472	-0.383	0	1.054
HMV-II	melanoma	skin	907058	p.N268I::0<cn<8	Other_p53	3.44551	-0.88	1.726	0.028	0.583	-0.57	0.201	-0.134	0.774
NCI-H2087	lung_NSCLC_adenocarcinoma	lung	724834	p.V157F::0<cn<8	Other_p53	3.45427	0.136	0.618	0.157	-0.014	-1.282	-1.771	0.046	0.734
HCC70	breast	breast	907048	p.R248Q::0<cn<8	Other_p53	3.47961	0.213	0.67	0.469	0.835	-2.532	-0.198	-0.552	0.119
NCI-H1355	lung_NSCLC_adenocarcinoma	lung	724866	p.E285K::0<cn<8	Other_p53	3.50267	0.411	0.793	-0.666	0.077	-0.559	-0.21	-0.924	0.704
CFPAC-1	pancreas	pancreas	906821	p.C242R::0<cn<8	Other_p53	3.50355	0.143	1.114	-0.719	0.213	-0.581	2.26	-0.145	3.028
PANC-10-05	pancreas	pancreas	925348	p.I255N::0<cn<8	Other_p53	3.52934	1.363	-0.293	0.845	0.194	0.002	-0.314	0.639	1.983
SAS	head_and_neck	aero_digestive_tract	909708	p.E336*::0<cn<8	Other_p53	3.5397	1.391	0.693	-0.504	-1.497	-0.071	0.878	0.052	0.364
SNU-387	liver	digestive_system	909736	p.K164*::0<cn<8	Other_p53	3.55713	-1.233	-0.001	1.044	-1.335	-0.99	-0.441	-0.058	0.604
8305C	thyroid	thyroid	906795	p.R273C::0<cn<8	Other_p53	3.57911	-0.612	-0.03	-0.096	-0.033	-0.85	-1.083	0.354	0.909
KM12	large_intestine	digestive_system	905989	p.R72fs*51::0<cn<8	Other_p53	3.60427	-0.238	0.011	0.136	-2.502	-0.11	-0.962	-0.674	1.164
Daudi	Burkitt_lymphoma	blood	906831	p.G266E::0<cn<8	Other_p53	3.61614	-0.845	1.487	1.19	0.401	-0.559	0.785	1.097	1.394
SW1116	large_intestine	digestive_system	909746	p.A159D::0<cn<8	Other_p53	3.62698	-1.494	1.032	0.609	-1.445	-0.514	-0.048	0.441	2.588
ARH-77	Myeloma	blood	906765	p.R273H::0<cn<8	Other_p53	3.64886	-1.198	-0.748	0.093	0.479	0.652	-0.054	1.8	-0.371
T84	large_intestine	digestive_system	909761	p.?::0<cn<8	Other_p53	3.6569	-0.055	1.417	0.313	-0.985	0.456	0.959	-0.111	0.784
ETK-1	biliary_tract	digestive_system	906861	p.R175H::0<cn<8	Other_p53	3.66412	1.822	1.114	0.646	0.492	0.08	0.6	-0.459	1.414
COLO-800	melanoma	skin	906813	p.C135R::0<cn<8	Other_p53	3.67343	-2.129	-1.46	-0.225	-1.582	-0.284	-0.412	-1.278	0.934
CAL-12T	lung_NSCLC_not_specified	lung	753540	p.C135F::0<cn<8	Other_p53	3.67701	1.278	0.868	0.603	-1.465	-0.015	-0.649	-0.198	1.219
ACN	neuroblastoma	nervous_system	906803	p.F113S::0<cn<8	Other_p53	3.70108	-1.289	-2.172	-0.66	-1.102	-1.265	-0.077	-0.023	0.139
JiyoyeP-2003	Burkitt_lymphoma	blood	907268	p.K132Q::0<cn<8	Other_p53	3.70203	0.03	0.927	0.829	0.537	-0.519	1.063	1.266	-0.396
PSN1	pancreas	pancreas	910546	p.K132Q::0<cn<8	Other_p53	3.71783	1.215	2.321	-0.295	0.524	-0.312	-0.406	-0.447	0.339
D-566MG	glioma	nervous_system	946377	p.G245S::0<cn<8	Other_p53	3.71865	-0.633	0.25	-1.935	-0.843	-1.551	0.016	1.022	-0.236
EGI-1	biliary_tract	digestive_system	906853	p.R273H::0<cn<8	Other_p53	3.74781	0.806	0.337	0.985	-0.629	-1.198	0.901	1.004	2.683
Saos-2	osteosarcoma	bone	909707	p.0?::0	Other_p53	3.7574	0.058	0.361	0.792	1.14	0.165	0.265	-0.006	-0.346
KYSE-410	oesophagus	aero_digestive_tract	753574	p.R337C::0<cn<8	Other_p53	3.75978	-0.746	-0.485	-0.305	0.174	-0.688	-0.401	-1.168	0.924
CAL-27	head_and_neck	aero_digestive_tract	910916	p.H193L::0<cn<8	Other_p53	3.77025	-0.238	1.289	-0.106	-0.234	-1.349	0.959	0.441	-0.94
SNU-C2B	large_intestine	digestive_system	909740	p.R273C::0<cn<8	Other_p53	3.77707	0.425	0.343	-0.666	-1.031	-1.4	0.374	-0.372	1.339
HLE	liver	digestive_system	907057	p.G244A::0<cn<8	Other_p53	3.78613	0.481	-0.229	-1.402	0.472	0.277	-0.603	-0.831	-0.176
L-363	Myeloma	blood	924239	p.S261T::0<cn<8	Other_p53	3.78801	-0.443	1.977	2.168	0.725	-1.36	1.815	-1.365	0.159
SW1463	large_intestine	digestive_system	909748	p.R248Q::0<cn<8	Other_p53	3.8066	-1.402	-1.349	0.007	0.155	-0.424	-0.343	-0.808	1.264
DSH1	Bladder	urogenital_system	753552	p.R158H::0<cn<8	Other_p53	3.80674	-0.647	0.553	-0.467	1.036	-0.25	1.936	-0.964	0.779
NCI-H2030	lung_NSCLC_adenocarcinoma	lung	722045	p.G262V::0<cn<8	Other_p53	3.85519	0.573	0.909	-0.547	0.304	-1.971	0.606	-1.15	1.344
TE-9	oesophagus	aero_digestive_tract	946353	p.R267fs*78::0<cn<8	Other_p53	3.87033	0.312	0.262	0.34	0.336	-0.205	1.15	-0.395	0.394
SK-N-FI	neuroblastoma	nervous_system	688087	p.M246R::0<cn<8	Other_p53	3.87195	0.206	-0.579	-0.359	-0.551	-0.553	-0.03	-0.07	-0.925
HOP-62	lung_NSCLC_adenocarcinoma	lung	905972	p.?::0<cn<8	Other_p53	3.88319	1.017	0.028	-1.021	-1.445	1.061	-0.354	-0.256	0.674
HO-1-N-1	head_and_neck	aero_digestive_tract	924111	p.G266R::0<cn<8	Other_p53	3.88659	-0.45	1.522	0.555	-0.299	-0.901	1.757	0.795	1.454
HuP-T3	pancreas	pancreas	907285	p.R282W::0<cn<8	Other_p53	3.90317	-1.296	0.688	1.12	-0.441	-0.811	-3.362	0.261	1.439
CaR-1	large_intestine	digestive_system	924108	p.V272M::0<cn<8	Other_p53	3.94116	-0.196	0.122	0.614	-0.597	-0.205	-0.84	0.853	1.039
KYSE-450	oesophagus	aero_digestive_tract	907320	p.E339*::0<cn<8	Other_p53	3.98128	1.391	0.483	-0.074	-0.208	-0.923	1.682	-0.709	0.594
TE-6	oesophagus	aero_digestive_tract	946355	p.R248Q::0<cn<8	Other_p53	3.98797	0.538	0.25	-0.069	-0.532	-1.556	0.34	-0.209	0.554
BFTC-905	Bladder	urogenital_system	910926	p.?::0<cn<8	Other_p53	3.99022	0.672	1.102	1.071	-0.318	-1.999	-0.123	0.569	1.079
Becker	glioma	nervous_system	906746	p.?::0<cn<8	Other_p53	4.01691	-0.4	-0.24	-0.607	-0.901	-0.603	-0.366	0.331	0.004
KLE	endometrium	urogenital_system	924187	p.R175H::0<cn<8	Other_p53	4.01773	-0.041	0.618	0.248	-0.83	0.54	0.826	-0.145	2.383
SF268	glioma	nervous_system	905986	p.R273H::0<cn<8	Other_p53	4.03639	0.15	-0.065	-0.451	0.498	-0.486	-0.805	-0.738	0.064
OCUB-M	breast	breast	909256	p.G244S::0<cn<8	Other_p53	4.04549	0.016	-0.188	0.625	-0.616	-1.231	0.542	-2.3	-0.046
LU-165	lung_small_cell_carcinoma	lung	753589	p.V157fs*9::0<cn<8	Other_p53	4.04622	-0.93	-0.339	0.324	-0.636	-0.603	-1.338	-0.006	0.594
ChaGo-K-1	lung_NSCLC_not_specified	lung	687596	p.?::0<cn<8	Other_p53	4.0616	-0.323	1.242	0.082	-0.065	-1.052	0.27	-1.406	-0.521
GB-1	glioma	nervous_system	687568	p.N239_S240insN::0<cn<8	Other_p53	4.07323	2.633	-0.252	1.066	0.939	-0.39	-0.354	-2.474	0.844
NCI-H1838	lung_NSCLC_adenocarcinoma	lung	687807	p.R273L::0<cn<8	Other_p53	4.09794	-0.02	0.898	-0.273	-0.739	-1.36	-1.222	0.238	1.254
HT-29	large_intestine	digestive_system	905939	p.R273H::0<cn<8	Other_p53	4.09863	-1	0.203	-0.515	0.816	-0.037	0.658	-0.97	2.078
NCI-H810	lung_NSCLC_large_cell	lung	925341	p.E294>*::0<cn<8	Other_p53	4.10522	0.114	1.376	0.367	-0.7	-1.629	-1.147	-1.04	1.114
SNU-449	liver	digestive_system	909738	p.A161T::0<cn<8	Other_p53	4.12026	0.806	-0.1	-0.053	0.349	-0.957	-0.302	-1.899	1.004
KYSE-180	oesophagus	aero_digestive_tract	907318	p.I195T::nci	Other_p53	4.12624	-0.231	-0.719	-0.924	-0.875	-3.961	1.167	-0.697	0.229
RO82-W-1	thyroid	thyroid	930083	p.P223L::0<cn<8	Other_p53	4.16591	3.359	0.157	0.894	-0.383	-1.405	1.329	-0.569	1.079
SW962	urogenital_system_other	urogenital_system	909758	p.G266V::0<cn<8	Other_p53	4.17741	-0.979	0.553	-0.94	0.174	-0.48	-0.349	-1.092	-0.216
OE33	oesophagus	aero_digestive_tract	910549	p.C135Y::0<cn<8	Other_p53	4.19982	2.71	0.308	0.238	-0.525	-0.469	-0.21	-0.43	1.868
DMS-114	lung_small_cell_carcinoma	lung	687983	p.R213*::0<cn<8	Other_p53	4.20404	2.132	0.472	-1.316	-0.117	-0.295	1.601	-1.441	-0.516
CAL-85-1	breast	breast	910852	p.K132E::0<cn<8	Other_p53	4.2045	-0.281	0.437	0.125	-0.039	0.551	-0.522	-0.047	0.504
HOS	osteosarcoma	bone	907060	p.R156P::0<cn<8	Other_p53	4.20771	-0.563	1.58	0.48	-0.247	-1.024	-0.499	-0.5	0.614
NCI-H322M	lung_NSCLC_adenocarcinoma	lung	905967	p.R248L::0<cn<8	Other_p53	4.21195	0.044	0.081	0.243	-1.407	-1.338	0.427	0.238	1.274
A4-Fuk	B_cell_lymphoma	blood	910934	p.R249G::0<cn<8	Other_p53	4.22212	-0.965	2.736	0.259	-0.13	-0.564	1.953	0.168	-0.381
KYSE-510	oesophagus	aero_digestive_tract	907321	p.E343*::0<cn<8	Other_p53	4.27513	1.695	1.522	-0.391	-0.02	-0.699	1.514	0.691	0.239
KOSC-2	head_and_neck	aero_digestive_tract	753570	p.Q52>P*::0<cn<8	Other_p53	4.2784	-0.535	0.95	0.926	-0.785	-1.467	0.444	0.377	-0.391
CAL-39	cervix	urogenital_system	924107	p.P151H::0<cn<8	Other_p53	4.27942	-0.076	2.076	0.496	-0.59	-0.598	0.716	0.174	0.519
SCH	stomach	digestive_system	909711	p.R249_P250insR::0<cn<8	Other_p53	4.28699	-0.027	0.74	-0.978	-1.491	-0.665	0.762	-0.36	-0.341
TCCSUP	Bladder	urogenital_system	687459	p.E349*::0<cn<8	Other_p53	4.30062	-0.746	0.063	-0.585	0.628	-0.777	-0.146	0.459	0.489
K-562	chronic_myeloid_leukaemia	blood	905940	p.Q136fs*13::0<cn<8	Other_p53	4.30281	-0.527	0.186	0.974	-2.521	-0.968	-0.204	-0.267	1.374
KYSE-270	oesophagus	aero_digestive_tract	907319	p.?::0<cn<8	Other_p53	4.3103	0.164	0.781	2.141	-1.329	-1.646	1.051	1.144	0.454
HCC1187	breast	breast	749711	p.G108del::0<cn<8	Other_p53	4.31698	0.996	1.44	-0.94	0.472	-0.329	0.826	-1.005	-0.366
ES1	ewings_sarcoma	bone	949158	p.R248Q::0<cn<8	Other_p53	4.32213	1.166	0.133	-2.182	-0.551	-0.716	0.253	0.023	-1.335
UM-UC-3	Bladder	urogenital_system	724838	p.F113C::0<cn<8	Other_p53	4.32479	0.961	0.005	0.028	0.9	-3.07	-1.187	-0.25	0.404
GT3TKB	stomach	digestive_system	907041	p.Q104*::0<cn<8	Other_p53	4.32737	-0.161	1.575	-1.064	-0.188	0.848	0.085	0.383	0.399
YKG-1	glioma	nervous_system	687592	p.W146_S149>C::0<cn<8	Other_p53	4.3326	0.143	-0.118	-0.66	-0.312	-0.929	-1.991	-2.271	-0.57
RL95-2	endometrium	urogenital_system	930082	p.V218del::0<cn<8	Other_p53	4.33931	1.031	0.145	0.06	-2.495	-0.02	0.363	-0.308	0.244
EFO-27	ovary	urogenital_system	906852	p.R273C::0<cn<8	Other_p53	4.33975	0.608	-0.649	-0.278	-0.065	-0.962	1.022	0.064	1.733
EFO-21	ovary	urogenital_system	911905	p.C124R::0<cn<8	Other_p53	4.34556	-0.168	-0.334	-0.935	-1.893	-0.845	0.346	-0.68	1.643
SHP-77	lung_small_cell_carcinoma	lung	724872	p.C176W::0<cn<8	Other_p53	4.35344	-2.623	2.397	0.222	-0.584	2.166	-0.233	1.515	-0.486
CGTH-W-1	thyroid	thyroid	910568	p.I255S::0<cn<8	Other_p53	4.37748	-0.034	-0.088	-0.687	-0.739	-2.089	-1.164	-0.209	0.054
HCC1954	breast	breast	749709	p.Y163C::0<cn<8	Other_p53	4.39531	1.236	1.656	-0.467	0.155	-0.234	1.676	0.232	-0.306
BxPC-3	pancreas	pancreas	906693	p.Y220C::0<cn<8	Other_p53	4.39651	-1.134	0.699	-0.838	0.732	-4.427	2.248	0.006	0.554
DMS-273	lung_small_cell_carcinoma	lung	687985	p.G245C::0<cn<8	Other_p53	4.40921	-0.245	3.459	0.652	-0.849	-0.284	-0.834	1.742	-0.286
IPC-298	melanoma	skin	907171	p.R213*::0<cn<8	Other_p53	4.41174	-0.951	-0.392	-1.397	-0.726	-0.491	-0.534	-1.342	0.069
YAPC	pancreas	pancreas	909904	p.H179R::0<cn<8	Other_p53	4.42164	1.871	0.577	-0.273	-0.823	-0.06	0.415	0.209	1.788
MKN1	stomach	digestive_system	908138	p.V143A::0<cn<8	Other_p53	4.42866	-1.529	1.09	-0.037	-0.895	-0.217	-0.03	0.348	0.774
A673	rhabdomyosarcoma	soft_tissue	684052	p.A119fs*5::0<cn<8	Other_p53	4.43567	1.017	-0.689	-1.564	-0.318	-0.968	-0.487	0.447	-0.256
C-33-A	cervix	urogenital_system	687505	p.R273C::nci	Other_p53	4.44634	1.786	0.542	-0.553	0.971	0.148	0.374	-2.108	0.244
NCI-H1651	lung_NSCLC_adenocarcinoma	lung	910900	p.C176Y::nci	Other_p53	4.46557	-0.132	0.343	-0.687	-0.81	-0.032	-1.025	-0.279	0.089
HGC-27	stomach	digestive_system	907055	p.P153fs*28::0<cn<8	Other_p53	4.47733	-0.288	-0.316	-0.424	0.116	-0.817	-1.176	-0.215	-1.03
HT-1376	Bladder	urogenital_system	907066	p.P250L::0<cn<8	Other_p53	4.48947	-2.481	0.868	-0.026	-0.804	-1.461	-1.257	0.482	1.029
KARPAS-299	anaplastic_large_cell_lymphoma	blood	907273	p.R273C::0<cn<8	Other_p53	4.50415	-3.723	2.759	-1.209	-0.856	0.17	0.756	1.184	-0.336
647-V	Bladder	urogenital_system	906797	p.E336*::0<cn<8	Other_p53	4.51045	0.608	1.073	0.281	0.66	2.188	0.374	-0.471	1.553
KYSE-150	oesophagus	aero_digestive_tract	907317	p.R248Q::0<cn<8	Other_p53	4.51119	5.165	0.396	-0.553	-0.454	-1.82	0.415	-0.151	1.049
COLO-680N	oesophagus	aero_digestive_tract	906817	p.R248W::0<cn<8	Other_p53	4.53961	-0.492	1.219	0.802	-1.75	-0.923	0.415	0.011	1.753
HCC1395	breast	breast	749712	p.R175H::0<cn<8	Other_p53	4.54637	-1.557	-0.427	-0.902	-2.599	-3.126	-0.511	-0.25	-1.4
ES6	ewings_sarcoma	bone	949157	p.?::0<cn<8	Other_p53	4.55172	0.023	-1.874	-0.666	-0.953	-1.035	-1.523	-1.109	0.804
SW13	adrenal_gland	kidney	909744	p.H193Y::0<cn<8	Other_p53	4.5664	1.899	1.02	-1.365	0.343	0.792	-0.216	-1.731	0.209
Daoy	medulloblastoma	nervous_system	906833	p.C242F::0<cn<8	Other_p53	4.56754	0.143	0.454	-0.682	0.09	-0.362	-1.037	-0.476	-2.3
BT-549	breast	breast	905951	p.R249S::0<cn<8	Other_p53	4.57157	-0.147	0.676	-0.434	0.544	-1.046	0.045	-0.343	0.639
RH-1	rhabdomyosarcoma	soft_tissue	971773	p.Y220C::0<cn<8	Other_p53	4.57664	1.278	-1.384	-1.65	-2.307	0.792	0.369	0.842	-1.325
HuO-3N1	osteosarcoma	bone	909977	p.A76fs*73::0<cn<8	Other_p53	4.57837	-2.912	0.104	-1.171	-1.063	-0.957	0.027	0.325	0.369
COLO-741	large_intestine	digestive_system	906815	p.K321fs*24::0<cn<8	Other_p53	4.58361	-1.825	-0.269	-1.069	-0.169	-0.766	1.045	-1.26	0.539
TUR	B_cell_lymphoma	blood	909773	p.?::0<cn<8	Other_p53	4.58422	-0.683	-1.104	0.98	-1.238	0.506	0.056	-1.423	-0.006
LS-123	large_intestine	digestive_system	907792	p.R175H::0<cn<8	Other_p53	4.60131	-0.965	0.874	0.485	0.55	0.108	-0.742	0.662	2.353
SW1088	glioma	nervous_system	909745	p.R273C::0<cn<8	Other_p53	4.64058	-0.386	-0.234	-1.343	-0.02	-0.895	-0.852	-2.829	0.864
BFTC-909	kidney	kidney	910698	p.S241C::0<cn<8	Other_p53	4.64323	-0.457	-0.199	-1.047	0.012	-1.562	-0.638	0.366	0.559
SNB75	glioma	nervous_system	905982	p.E258K::0<cn<8	Other_p53	4.65886	-0.697	-0.474	-1.381	0.492	-0.912	-0.308	-1.928	-0.276
TE-15	oesophagus	aero_digestive_tract	753614	p.R342*::0<cn<8	Other_p53	4.66619	0.432	1.131	-0.004	-2.314	-1.287	-0.8	-0.099	0.729
LS-1034	large_intestine	digestive_system	917486	p.G245S::0<cn<8	Other_p53	4.67499	-0.443	0.046	-0.822	0.751	-0.368	0.241	0.133	2.153
MZ1-PC	pancreas	pancreas	753595	p.R209fs*6::0<cn<8	Other_p53	4.67644	0.326	0.88	-0.08	-0.823	-0.912	-0.95	-0.076	3.023
no-10	glioma	nervous_system	908452	p.G245S::0<cn<8	Other_p53	4.67688	-0.711	-0.573	0.055	-0.545	-0.127	0.612	-2.103	-0.63
HT55	large_intestine	digestive_system	907287	p.R213>L::0<cn<8	Other_p53	4.68769	-1.713	-0.31	-0.585	-0.072	-0.609	-1.835	-0.854	1.219
LB771-HNC	head_and_neck	aero_digestive_tract	753583	p.H179R::0<cn<8	Other_p53	4.69365	0.573	-0.631	0.012	-2.314	0.17	1.138	-0.476	0.639
HCC2218	breast	breast	749716	p.R283C::0<cn<8	Other_p53	4.6967	1.913	0.688	-0.225	0.155	-1.254	0.739	-1.986	0.334
HCE-4	oesophagus	aero_digestive_tract	753559	p.G245V::0<cn<8	Other_p53	4.70503	-0.873	0.548	-0.273	-0.422	-1.545	0.16	0.046	0.274
M14	melanoma	skin	905975	p.G266E::nci	Other_p53	4.70828	-0.894	-0.048	-0.994	0.272	-0.357	0.912	0.116	-0.146
NCI-H838	lung_NSCLC_adenocarcinoma	lung	910399	p.E62*::0<cn<8	Other_p53	4.727	0.009	-0.345	0.926	0.194	-1.663	0.363	-0.808	0.194
T47D	breast	breast	905945	p.L194F::0<cn<8	Other_p53	4.74502	1.906	-0.567	-0.574	-0.694	-0.127	0.068	-1.133	1.009
CAL-62	thyroid	thyroid	906828	p.A161D::0<cn<8	Other_p53	4.74543	1.504	1.72	-0.117	-0.435	-0.996	-0.262	0.604	1.364
HuCCT1	biliary_tract	digestive_system	907069	p.R175H::0<cn<8	Other_p53	4.74721	1.673	0.408	0.023	0.11	-0.463	-0.256	0.174	1.813
D-336MG	glioma	nervous_system	946369	p.R248W::0<cn<8	Other_p53	4.75395	-1.706	-1.407	0.372	-0.752	-0.794	-0.054	-0.633	0.034
NCI-H1993	lung_NSCLC_adenocarcinoma	lung	908476	p.C242W::0<cn<8	Other_p53	4.78142	0.947	1.178	-0.424	-3.13	-1.713	1.699	1.353	0.094
D-263MG	glioma	nervous_system	946368	p.R175H::0<cn<8	Other_p53	4.78356	-0.203	-0.106	-0.709	-0.227	-0.57	-0.048	-2.515	-0.95
EC-GI-10	oesophagus	aero_digestive_tract	753555	p.Y234C::0<cn<8	Other_p53	4.79915	0.037	0.682	0.103	-0.746	-2.027	0.074	-0.424	0.839
MDA-MB-231	breast	breast	905960	p.R280K::0<cn<8	Other_p53	4.79933	1.01	0.845	-0.499	0.123	-0.318	0.016	1.214	1.404
786-0	kidney	kidney	905947	p.P278A::0<cn<8	Other_p53	4.79936	0.284	0.489	-0.214	-0.111	-1.59	-0.852	0.824	1.454
CHL-1	melanoma	skin	910853	p.H193R::0<cn<8	Other_p53	4.80021	-0.774	-0.433	-0.542	0.129	-1.304	-1.222	-0.848	-0.466
Raji	Burkitt_lymphoma	blood	909262	p.R213Q::0<cn<8	Other_p53	4.85389	-0.104	0.104	1.647	1.431	-0.334	0.421	1.934	0.434
PC-14	lung_NSCLC_adenocarcinoma	lung	753608	p.R248Q::0<cn<8	Other_p53	4.87956	-0.739	-0.789	-0.144	0.369	1.347	-0.435	-0.273	0.719
CAS-1	glioma	nervous_system	910943	p.R248W::0<cn<8	Other_p53	4.88592	-0.33	-0.269	-1.37	0.369	-0.02	-0.563	-1.661	0.804
Caov-4	ovary	urogenital_system	949090	p.V147D::0<cn<8	Other_p53	4.89814	-2.15	1.399	-0.3	-0.538	-0.43	0.34	-1.22	1.733
NCI-H1793	lung_NSCLC_adenocarcinoma	lung	908463	p.R209*::0<cn<8	Other_p53	4.89977	0.368	-0.497	-0.278	1.36	-0.211	-0.106	-0.07	0.904
U251	glioma	nervous_system	905983	p.R273H::0<cn<8	Other_p53	4.90979	0.622	0.349	0.195	-0.098	-1.781	-2.697	0.906	-0.371
BT-474	breast	breast	946359	p.E285K::0<cn<8	Other_p53	4.91466	0.545	1.189	1.302	-0.493	-0.217	0.427	-0.378	1.419
TE-1	oesophagus	aero_digestive_tract	753621	p.V272M::0<cn<8	Other_p53	4.91545	-2.27	1.02	0.905	1.017	0.019	0.172	-0.198	0.769
HCT-15	large_intestine	digestive_system	905937	p.S241F::0<cn<8	Other_p53	4.91764	0.869	0.005	-0.429	0.453	-0.032	-0.285	-0.209	1.109
EB2	Burkitt_lymphoma	blood	906846	p.G244D::0<cn<8	Other_p53	4.9384	-1.205	0.489	-0.418	1.503	1.768	1.959	1.533	-0.61
BL-41	Burkitt_lymphoma	blood	910706	p.R248Q::0<cn<8	Other_p53	5.00578	0.34	2.841	1.76	-0.435	-0.441	0.588	1.539	-1.77
NCI-H1755	lung_NSCLC_adenocarcinoma	lung	908475	p.C242F::0<cn<8	Other_p53	5.00783	1.702	-0.252	0.34	0.434	-2.246	-0.649	-0.07	0.364
22RV1	prostate	urogenital_system	924100	p.Q331R::0<cn<8	Other_p53	5.01009	-0.027	0.192	-0.596	-1.381	-0.385	-2.101	-1.168	-0.695
8-MG-BA	glioma	nervous_system	687562	p.R273C::0<cn<8	Other_p53	5.02583	-0.887	-0.094	0.883	0.071	-0.822	1.311	-1.417	-0.231
SW684	fibrosarcoma	soft_tissue	909754	p.R213*::0<cn<8	Other_p53	5.05733	-0.097	0.647	-1.429	0.246	-0.278	-1.262	0.406	0.959
PC-3	prostate	urogenital_system	905934	p.K139fs*31::0<cn<8	Other_p53	5.05884	0.277	-0.392	-0.768	-1.277	-1.018	1.624	-0.053	1.928
LN-405	glioma	nervous_system	910694	p.R282W::0<cn<8	Other_p53	5.06482	-0.168	0.209	-0.816	1.094	-0.177	-0.424	-1.719	0.474
SK-MEL-3	melanoma	skin	909724	p.R267W::0<cn<8	Other_p53	5.0726	-2.728	-0.503	-0.106	1.14	-2.162	-0.163	-0.506	0.894
MFE-296	endometrium	urogenital_system	908130	p.R306*::0<cn<8	Other_p53	5.13792	-0.408	-0.264	-0.504	-1.387	-0.817	-0.736	-1.022	0.179
NCI-H1573	lung_NSCLC_adenocarcinoma	lung	908472	p.R248L::0<cn<8	Other_p53	5.14562	0.869	1.329	-0.322	-0.862	-1.209	-0.279	-0.43	0.784
SF539	glioma	nervous_system	905984	p.R342fs*3::0<cn<8	Other_p53	5.15855	-0.767	-0.077	-1.047	-0.078	-1.988	0.941	-0.471	-0.635
SK-MES-1	lung_NSCLC_squamous_cell_carcinoma	lung	909728	p.E298*::0<cn<8	Other_p53	5.17299	-1.557	0.705	-0.956	-0.409	-1.136	-2.136	0.615	0.824
Detroit562	head_and_neck	aero_digestive_tract	906837	p.R175H::nci	Other_p53	5.19827	0.086	1.464	-0.822	-1.841	-1.736	-0.088	0.122	1.034
NCI-H650	lung_NSCLC_adenocarcinoma	lung	722066	p.K164N::0<cn<8	Other_p53	5.21046	-0.372	1.545	0.243	0.997	-2.291	-0.788	-0.523	0.214
LS-411N	large_intestine	digestive_system	907794	p.Y126*::0<cn<8	Other_p53	5.21803	1.617	-0.87	0.313	-0.487	-0.592	-0.944	-0.476	1.359
Hs-578-T	breast	breast	905957	p.V157F::0<cn<8	Other_p53	5.24683	1.744	-0.334	-1.703	-1.154	-1.231	0.71	0.22	0.384
CA46	Burkitt_lymphoma	blood	910703	p.R248Q::0<cn<8	Other_p53	5.25407	-0.45	0.355	1.733	-0.001	-0.626	-0.904	1.498	-0.321
NCI-H520	lung_NSCLC_squamous_cell_carcinoma	lung	908443	p.W146*::0<cn<8	Other_p53	5.25929	0.122	-0.164	-0.149	-0.642	-1.343	0.23	-1.086	0.949
U-266	Myeloma	blood	753615	p.A161T::0<cn<8	Other_p53	5.27745	-0.274	2.041	1.195	1.146	-0.267	1.311	-2.12	1.154
TE-10	oesophagus	aero_digestive_tract	753622	p.C242Y::0<cn<8	Other_p53	5.28201	2.287	0.734	-0.359	0.187	-1.147	0.745	-0.535	-0.496
LU-65	lung_NSCLC_large_cell	lung	724863	p.E11Q::0<cn<8	Other_p53	5.32557	2.612	1.493	0.033	-0.026	0.731	-0.187	0.145	1.593
DEL	lymphoid_neoplasm_other	blood	906836	p.S215C::0<cn<8	Other_p53	5.32889	-0.076	1.189	-1.569	0.032	-0.189	0.907	0.842	0.119
RERF-LC-MS	lung_NSCLC_adenocarcinoma	lung	910931	p.F134fs*14::0<cn<8	Other_p53	5.33414	-0.499	0.746	-0.133	-0.467	0.467	-0.644	-0.087	-0.82
LCLC-97TM1	lung_NSCLC_large_cell	lung	946361	p.L35fs*9::0<cn<8	Other_p53	5.40966	1.194	2.339	0.421	-0.726	-1.052	-1.419	2.265	0.244
D-423MG	glioma	nervous_system	946372	p.G245S::0<cn<8	Other_p53	5.42054	-0.309	0.267	-0.397	-1.899	-0.447	-0.597	-1.905	-1.445
NB7	neuroblastoma	nervous_system	949174	p.P278L::0<cn<8	Other_p53	5.45981	-0.316	-0.614	-1.951	-1.271	0.232	-0.858	-0.296	-0.57
NCI-H747	large_intestine	digestive_system	908457	p.R158L::0<cn<8	Other_p53	5.47413	-0.577	0.308	-0.268	-0.286	-1.898	-1.158	-0.418	1.963
COLO-320-HSR	large_intestine	digestive_system	910569	p.R248W::0<cn<8	Other_p53	5.54861	0.58	1.965	1.544	-0.752	0.972	-0.21	-0.668	-0.556
MC116	B_cell_lymphoma	blood	907799	p.C238Y::0<cn<8	Other_p53	5.60442	0.129	1.971	2.813	-0.901	-0.637	-0.025	1.167	0.739
IGROV-1	ovary	urogenital_system	905968	p.Y126C::0<cn<8	Other_p53	5.69753	0.975	0.215	0.329	-0.007	-0.732	0.253	-0.587	1.414
U-698-M	B_cell_leukemia	blood	909777	p.Y220C::0<cn<8	Other_p53	5.99999	-0.196	4.498	1.561	0.349	-1.063	0.288	1.225	-0.081
